# Supplementary material for: EPIMIC: A Simple Homemade Computer Program for Real-Time EPIdemiological Surveillance and Alert Based on MICrobiological Data
Source: PLoS One. 2015 Dec 14;10(12):e0144178. doi: 10.1371/journal.pone.0144178 (PMC4682850; doi:10.1371/journal.pone.0144178)
Supplement: S1 Table — (XLS) [file pone.0144178.s001.xls]

## Sheet: Infectious agent X
Infectious syndrome		Infectious agent X
		Nb of samples					Diagnoses (nb)					Diagnoses (%)
Nb weeks		20					20					20
Total		951					308					32.387
Estimated nb/y		2472.6					800.8					32.387
Per week:
Median		42.5					11.5					27.0588
Mean		47.55					15.4					32.387
2 SD		34.8982					25.368					#DIV/0!
Automatic low critical threshold (CT)		12.6518					-9.96803					#DIV/0!
Automatic high critical threshold		82.4482					40.768					#DIV/0!
Elected high critical threshold		82.4482					40.768					#DIV/0!
% of weeks with increased values		0.05					0.05					0
				Mean/wk					Mean/wk
Seasons				High CT					High CT					High CT
Winter	13	687	82.4482	52.8462			220	40.768	16.9231	0		32.0233	#DIV/0!		0	#DIV/0!	#REF!
(Dec-Jan-Feb)		31.2714		84.1175			28.0887		45.0118			53.1518		85.1751
Spring	3	111	82.4482	37			19	40.768	6.33333	0		17.1171	#DIV/0!		0	#DIV/0!	#REF!
(Mar-Apr-May)		0		37			6.4291		12.7624			17.3759		34.4931
Summer	0	0	82.4482	#DIV/0!		#DIV/0!	0	40.768	#DIV/0!	0	#DIV/0!	#DIV/0!	#DIV/0!		0	#DIV/0!	#REF!
(Jun-Jul-Aug)		#DIV/0!		#DIV/0!			#DIV/0!		#DIV/0!			#DIV/0!		#DIV/0!
Autumn	0	0	82.4482	#DIV/0!		#DIV/0!	0	40.768	#DIV/0!	0	#DIV/0!	#DIV/0!	#DIV/0!		0	#DIV/0!	#REF!
(Sep-Oct-Nov)		#DIV/0!		#DIV/0!			#DIV/0!		#DIV/0!			#DIV/0!		#DIV/0!
Weeks	No. Sem.			Vs. global CT		Vs. monthly CT			Vs. global CT		Vs. monthly CT			Vs. global CT		Vs. monthly CT
Years
2015	11	449	82.4482	40.8182			80	40.768	7.27273	0		17.8174	#DIV/0!	#DIV/0!	0		#REF!
2016	0	0	82.4482	#DIV/0!			0	40.768	#DIV/0!	0		#DIV/0!	#DIV/0!	#DIV/0!	0		#REF!
2017	0	0	82.4482	#DIV/0!			0	40.768	#DIV/0!	0		#DIV/0!	#DIV/0!	#DIV/0!	0		#REF!
2018	0	0	82.4482	#DIV/0!			0	40.768	#DIV/0!	0		#DIV/0!	#DIV/0!	#DIV/0!	0		#REF!
2019	0	0	82.4482	#DIV/0!			0	40.768	#DIV/0!	0		#DIV/0!	#DIV/0!	#DIV/0!	0		#REF!
2020	0	0	82.4482	#DIV/0!			0	40.768	#DIV/0!	0		#DIV/0!	#DIV/0!	#DIV/0!	0		#REF!
2021	0	0	82.4482	#DIV/0!			0	40.768	#DIV/0!	0		#DIV/0!	#DIV/0!	#DIV/0!	0		#REF!
2010	0	0		#DIV/0!			0		#DIV/0!			#DIV/0!		#DIV/0!			#REF!
2011	0	0		#DIV/0!			0		#DIV/0!			#DIV/0!		#DIV/0!			#REF!
2012	0	0		#DIV/0!			0		#DIV/0!			#DIV/0!		#DIV/0!			#REF!
2013	0	0		#DIV/0!			0		#DIV/0!			#DIV/0!		#DIV/0!			#REF!
2014	0	0		#DIV/0!			0		#DIV/0!			#DIV/0!		#DIV/0!			#REF!
2015	0	0		#DIV/0!			0		#DIV/0!			#DIV/0!		#DIV/0!			#REF!
2016	0	0		#DIV/0!			0		#DIV/0!			#DIV/0!		#DIV/0!			#REF!
2017	0	0		#DIV/0!			0		#DIV/0!			#DIV/0!		#DIV/0!			#REF!
2018	0	0		#DIV/0!			0		#DIV/0!			#DIV/0!		#DIV/0!			#REF!
2019	0	0		#DIV/0!			0		#DIV/0!			#DIV/0!		#DIV/0!			#REF!
2020	0	0		#DIV/0!			0		#DIV/0!			#DIV/0!		#DIV/0!			#REF!
2021	0	0		#DIV/0!			0		#DIV/0!			#DIV/0!		#DIV/0!			#REF!
2022	0	0		#DIV/0!			0		#DIV/0!			#DIV/0!		#DIV/0!			#REF!
Months
January	5	237	82.4482	47.4	84.1175		75	40.768	15	45.0118		31.6456	#DIV/0!				#REF!
February	5	200	82.4482	40	84.1175		19	40.768	3.8	45.0118		9.5	#DIV/0!				#REF!
March	4	111	82.4482	37	37		19	40.768	6.33333	12.7624		17.1171	#DIV/0!				#REF!
April	3	0	82.4482	#DIV/0!	37		0	40.768	#DIV/0!	12.7624		#DIV/0!	#DIV/0!				#REF!
May	4	0	82.4482	#DIV/0!	37		0	40.768	#DIV/0!	12.7624		#DIV/0!	#DIV/0!				#REF!
June	5	0	82.4482	#DIV/0!	#DIV/0!		0	40.768	#DIV/0!	#DIV/0!		#DIV/0!	#DIV/0!				#REF!
July	5	0	82.4482	#DIV/0!	#DIV/0!		0	40.768	#DIV/0!	#DIV/0!		#DIV/0!	#DIV/0!				#REF!
August	5	0	82.4482	#DIV/0!	#DIV/0!		0	40.768	#DIV/0!	#DIV/0!		#DIV/0!	#DIV/0!				#REF!
September	3	0	82.4482	#DIV/0!	#DIV/0!		0	40.768	#DIV/0!	#DIV/0!		#DIV/0!	#DIV/0!				#REF!
October	0	0	82.4482	#DIV/0!	#DIV/0!		0	40.768	#DIV/0!	#DIV/0!		#DIV/0!	#DIV/0!				#REF!
November	0	0	82.4482	#DIV/0!	#DIV/0!		0	40.768	#DIV/0!	#DIV/0!		#DIV/0!	#DIV/0!				#REF!
December	5	349	82.4482	69.8	84.1175		159	40.768	31.8	45.0118		45.5587	#DIV/0!				#REF!
						Vs. global CT					Vs. global CT					Vs. global CT
Months
January	5	237	82.4482	47.4	84.1175		75	40.768	15	45.0118		31.6456	#DIV/0!	-	85.1751	#DIV/0!	#REF!
		19.6265		67.0265			21.4009		36.4009			45.1497		76.7952
February	5	200	82.4482	40	84.1175		19	40.768	3.8	45.0118		9.5	#DIV/0!	-	85.1751	#DIV/0!	#REF!
		5.47723		45.4772			6.54217		10.3422			16.3554		25.8554
March	3	111	82.4482	37	37		19	40.768	6.33333	12.7624		17.1171	#DIV/0!	-	85.1751	#DIV/0!	#REF!
		0		37			6.4291		12.7624			17.3759		34.4931
April	0	0	82.4482	#DIV/0!	37	#DIV/0!	0	40.768	#DIV/0!	12.7624	#DIV/0!	#DIV/0!	#DIV/0!	-	85.1751	#DIV/0!	#REF!
		#DIV/0!		#DIV/0!			#DIV/0!		#DIV/0!			#DIV/0!		#DIV/0!
May	0	0	82.4482	#DIV/0!	37	#DIV/0!	0	40.768	#DIV/0!	12.7624	#DIV/0!	#DIV/0!	#DIV/0!	-	85.1751	#DIV/0!	#REF!
		#DIV/0!		#DIV/0!			#DIV/0!		#DIV/0!			#DIV/0!		#DIV/0!
June	0	0	82.4482	#DIV/0!	#DIV/0!	#DIV/0!	0	40.768	#DIV/0!	#DIV/0!	#DIV/0!	#DIV/0!	#DIV/0!	-	85.1751	#DIV/0!	#REF!
		#DIV/0!		#DIV/0!			#DIV/0!		#DIV/0!			#DIV/0!		#DIV/0!
July	0	0	82.4482	#DIV/0!	#DIV/0!	#DIV/0!	0	40.768	#DIV/0!	#DIV/0!	#DIV/0!	#DIV/0!	#DIV/0!	-	85.1751	#DIV/0!	#REF!
		#DIV/0!		#DIV/0!			#DIV/0!		#DIV/0!			#DIV/0!		#DIV/0!
August	0	0	82.4482	#DIV/0!	#DIV/0!	#DIV/0!	0	40.768	#DIV/0!	#DIV/0!	#DIV/0!	#DIV/0!	#DIV/0!	-	85.1751	#DIV/0!	#REF!
		#DIV/0!		#DIV/0!			#DIV/0!		#DIV/0!			#DIV/0!		#DIV/0!
September	0	0	82.4482	#DIV/0!	#DIV/0!	#DIV/0!	0	40.768	#DIV/0!	#DIV/0!	#DIV/0!	#DIV/0!	#DIV/0!	-	85.1751	#DIV/0!	#REF!
		#DIV/0!		#DIV/0!			#DIV/0!		#DIV/0!			#DIV/0!		#DIV/0!
October	0	0	82.4482	#DIV/0!	#DIV/0!	#DIV/0!	0	40.768	#DIV/0!	#DIV/0!	#DIV/0!	#DIV/0!	#DIV/0!	-	85.1751	#DIV/0!	#REF!
				#DIV/0!					#DIV/0!			#DIV/0!		#DIV/0!
November	0	0	82.4482	#DIV/0!	#DIV/0!	#DIV/0!	0	40.768	#DIV/0!	#DIV/0!	#DIV/0!	#DIV/0!	#DIV/0!	-	85.1751	#DIV/0!	#REF!
		#DIV/0!		#DIV/0!			#DIV/0!		#DIV/0!			#DIV/0!		#DIV/0!
December	5	349	82.4482	69.8	84.1175		159	40.768	31.8	45.0118		45.5587	#DIV/0!	-	85.1751	#DIV/0!	#REF!
		18.7297		88.5297			15.6461		47.4461			22.4156		67.9743
2015-01-01	1	12	82.4482	L	#DIV/0!	#DIV/0!	5	40.768		#DIV/0!	#DIV/0!	41.6667	#DIV/0!	#DIV/0!	#DIV/0!	#DIV/0!	#REF!
2015-01-08	2	25	82.4482		#DIV/0!	#DIV/0!	14	40.768		#DIV/0!	#DIV/0!	56	#DIV/0!	#DIV/0!	#DIV/0!	#DIV/0!	#REF!
2015-01-15	3	49	82.4482		#DIV/0!	#DIV/0!	18	40.768		#DIV/0!	#DIV/0!	36.7347	#DIV/0!	#DIV/0!	#DIV/0!	#DIV/0!	#REF!
2015-01-22	4	67	82.4482		#DIV/0!	#DIV/0!	32	40.768		#DIV/0!	#DIV/0!	47.7612	#DIV/0!	#DIV/0!	#DIV/0!	#DIV/0!	#REF!
2015-01-29	5	71	82.4482		88.5297		37	40.768		47.4461		52.1127	#DIV/0!	#DIV/0!	67.9743		#REF!
2015-02-05	6	85	82.4482	H	88.5297		42	40.768	H	47.4461		49.4118	#DIV/0!	#DIV/0!	67.9743		#REF!
2015-02-12	7	67	82.4482		88.5297		28	40.768		47.4461		41.791	#DIV/0!	#DIV/0!	67.9743		#REF!
2015-02-19	8	66	82.4482		88.5297		22	40.768		47.4461		33.3333	#DIV/0!	#DIV/0!	67.9743		#REF!
2015-02-26	9	60	82.4482		67.0265		30	40.768		36.4009		50	#DIV/0!	#DIV/0!	76.7952		#REF!
2015-03-05	10	51	82.4482		67.0265		21	40.768		36.4009		41.1765	#DIV/0!	#DIV/0!	76.7952		#REF!
2015-03-12	11	36	82.4482		67.0265		13	40.768		36.4009		36.1111	#DIV/0!	#DIV/0!	76.7952		#REF!
2015-03-19	12	51	82.4482		67.0265		8	40.768		36.4009		15.6863	#DIV/0!	#DIV/0!	76.7952		#REF!
2015-03-26	13	39	82.4482		67.0265		3	40.768		36.4009		7.69231	#DIV/0!	#DIV/0!	76.7952		#REF!
2015-04-02	14	40	82.4482		45.4772		9	40.768		10.3422		22.5	#DIV/0!	#DIV/0!	25.8554		#REF!
2015-04-09	15	42	82.4482		45.4772		0	40.768		10.3422		0	#DIV/0!	#DIV/0!	25.8554		#REF!
2015-04-16	16	43	82.4482		45.4772		4	40.768		10.3422		9.30233	#DIV/0!	#DIV/0!	25.8554		#REF!
2015-04-23	17	36	82.4482		45.4772		3	40.768		10.3422		8.33333	#DIV/0!	#DIV/0!	25.8554		#REF!
2015-04-30	18	37	82.4482		37		5	40.768		12.7624		13.5135	#DIV/0!	#DIV/0!	34.4931		#REF!
2015-05-07	19	37	82.4482		37		10	40.768		12.7624		27.027	#DIV/0!	#DIV/0!	34.4931		#REF!
2015-05-14	20	37	82.4482		37		4	40.768		12.7624		10.8108	#DIV/0!	#DIV/0!	34.4931		#REF!
2015-05-21	21		82.4482		37			40.768		12.7624			#DIV/0!		34.4931		#REF!
2015-05-28	22		82.4482		#DIV/0!			40.768		#DIV/0!			#DIV/0!		#DIV/0!		#REF!
2015-06-04	23		82.4482		#DIV/0!			40.768		#DIV/0!			#DIV/0!		#DIV/0!		#REF!
2015-06-11	24		82.4482		#DIV/0!			40.768		#DIV/0!			#DIV/0!		#DIV/0!		#REF!
2015-06-18	25		82.4482		#DIV/0!			40.768		#DIV/0!			#DIV/0!		#DIV/0!		#REF!
2015-06-25	26		82.4482		#DIV/0!			40.768		#DIV/0!			#DIV/0!		#DIV/0!		#REF!
2015-07-02	27		82.4482		#DIV/0!			40.768		#DIV/0!			#DIV/0!		#DIV/0!		#REF!
2015-07-09	28		82.4482		#DIV/0!			40.768		#DIV/0!			#DIV/0!		#DIV/0!		#REF!
2015-07-16	29		82.4482		#DIV/0!			40.768		#DIV/0!			#DIV/0!		#DIV/0!		#REF!
2015-07-23	30		82.4482		#DIV/0!			40.768		#DIV/0!			#DIV/0!		#DIV/0!		#REF!
2015-07-30	31		82.4482		#DIV/0!			40.768		#DIV/0!			#DIV/0!		#DIV/0!		#REF!
2015-08-06	32		82.4482		#DIV/0!			40.768		#DIV/0!			#DIV/0!		#DIV/0!		#REF!
2015-08-13	33		82.4482		#DIV/0!			40.768		#DIV/0!			#DIV/0!		#DIV/0!		#REF!
2015-08-20	34		82.4482		#DIV/0!			40.768		#DIV/0!			#DIV/0!		#DIV/0!		#REF!
2015-08-27	35		82.4482		#DIV/0!			40.768		#DIV/0!			#DIV/0!		#DIV/0!		#REF!
2015-09-03	36		82.4482		#DIV/0!			40.768		#DIV/0!			#DIV/0!		#DIV/0!		#REF!
2015-09-10	37		82.4482		#DIV/0!			40.768		#DIV/0!			#DIV/0!		#DIV/0!		#REF!
2015-09-17	38		82.4482		#DIV/0!			40.768		#DIV/0!			#DIV/0!		#DIV/0!		#REF!
2015-09-24	39		82.4482		#DIV/0!			40.768		#DIV/0!			#DIV/0!		#DIV/0!		#REF!
2015-10-01	40		82.4482		#DIV/0!			40.768		#DIV/0!			#DIV/0!		#DIV/0!		#REF!
2015-10-08	41		82.4482		#DIV/0!			40.768		#DIV/0!			#DIV/0!		#DIV/0!		#REF!
2015-10-15	42		82.4482		#DIV/0!			40.768		#DIV/0!			#DIV/0!		#DIV/0!		#REF!
2015-10-22	43		82.4482		#DIV/0!			40.768		#DIV/0!			#DIV/0!		#DIV/0!		#REF!
2015-10-29	44		82.4482		#DIV/0!			40.768		#DIV/0!			#DIV/0!		#DIV/0!		#REF!
2015-11-05	45		82.4482		#DIV/0!			40.768		#DIV/0!			#DIV/0!		#DIV/0!		#REF!
2015-11-12	46		82.4482		#DIV/0!			40.768		#DIV/0!			#DIV/0!		#DIV/0!		#REF!
2015-11-19	47		82.4482		#DIV/0!			40.768		#DIV/0!			#DIV/0!		#DIV/0!		#REF!
2015-11-26	48		82.4482		#DIV/0!			40.768		#DIV/0!			#DIV/0!		#DIV/0!		#REF!
2015-12-03	49		82.4482		#DIV/0!			40.768		#DIV/0!			#DIV/0!		#DIV/0!		#REF!
2015-12-10	50		82.4482		#DIV/0!			40.768		#DIV/0!			#DIV/0!		#DIV/0!		#REF!
2015-12-17	51		82.4482		#DIV/0!			40.768		#DIV/0!			#DIV/0!		#DIV/0!		#REF!
2015-12-24	52		82.4482		#DIV/0!			40.768		#DIV/0!			#DIV/0!		#DIV/0!		#REF!
2015-12-31	53		82.4482		#DIV/0!			40.768		#DIV/0!			#DIV/0!		#DIV/0!		#REF!
2016-01-07	54		82.4482		#DIV/0!			40.768		#DIV/0!			#DIV/0!		#DIV/0!		#REF!
2016-01-14	55		82.4482		#DIV/0!			40.768		#DIV/0!			#DIV/0!		#DIV/0!		#REF!
2016-01-21	56		82.4482		#DIV/0!			40.768		#DIV/0!			#DIV/0!		#DIV/0!		#REF!
2016-01-28	57		82.4482		88.5297			40.768		47.4461			#DIV/0!		67.9743		#REF!
2016-02-04	58		82.4482		88.5297			40.768		47.4461			#DIV/0!		67.9743		#REF!
2016-02-11	59		82.4482		88.5297			40.768		47.4461			#DIV/0!		67.9743		#REF!
2016-02-18	60		82.4482		88.5297			40.768		47.4461			#DIV/0!		67.9743		#REF!
2016-02-25	61		82.4482		67.0265			40.768		36.4009			#DIV/0!		76.7952		#REF!
2016-03-03	62		82.4482		67.0265			40.768		36.4009			#DIV/0!		76.7952		#REF!
2016-03-10	63		82.4482		67.0265			40.768		36.4009			#DIV/0!		76.7952		#REF!
2016-03-17	64		82.4482		67.0265			40.768		36.4009			#DIV/0!		76.7952		#REF!
2016-03-24	65		82.4482		67.0265			40.768		36.4009			#DIV/0!		76.7952		#REF!
2016-03-31	66		82.4482		45.4772			40.768		10.3422			#DIV/0!		25.8554		#REF!
2016-04-07	67		82.4482		45.4772			40.768		10.3422			#DIV/0!		25.8554		#REF!
2016-04-14	68		82.4482		45.4772			40.768		10.3422			#DIV/0!		25.8554		#REF!
2016-04-21	69		82.4482		45.4772			40.768		10.3422			#DIV/0!		25.8554		#REF!
2016-04-28	70		82.4482		37			40.768		12.7624			#DIV/0!		34.4931		#REF!
2016-05-05	71		82.4482		37			40.768		12.7624			#DIV/0!		34.4931		#REF!
2016-05-12	72		82.4482		37			40.768		12.7624			#DIV/0!		34.4931		#REF!
2016-05-19	73		82.4482		37			40.768		12.7624			#DIV/0!		34.4931		#REF!
2016-05-26	74		82.4482		#DIV/0!			40.768		#DIV/0!			#DIV/0!		#DIV/0!		#REF!
2016-06-02	75		82.4482		#DIV/0!			40.768		#DIV/0!			#DIV/0!		#DIV/0!		#REF!
2016-06-09	76		82.4482		#DIV/0!			40.768		#DIV/0!			#DIV/0!		#DIV/0!		#REF!
2016-06-16	77		82.4482		#DIV/0!			40.768		#DIV/0!			#DIV/0!		#DIV/0!		#REF!
2016-06-23	78		82.4482		#DIV/0!			40.768		#DIV/0!			#DIV/0!		#DIV/0!		#REF!
2016-06-30	79		82.4482		#DIV/0!			40.768		#DIV/0!			#DIV/0!		#DIV/0!		#REF!
2016-07-07	80		82.4482		#DIV/0!			40.768		#DIV/0!			#DIV/0!		#DIV/0!		#REF!
2016-07-14	81		82.4482		#DIV/0!			40.768		#DIV/0!			#DIV/0!		#DIV/0!		#REF!
2016-07-21	82		82.4482		#DIV/0!			40.768		#DIV/0!			#DIV/0!		#DIV/0!		#REF!
2016-07-28	83		82.4482		#DIV/0!			40.768		#DIV/0!			#DIV/0!		#DIV/0!		#REF!
2016-08-04	84		82.4482		#DIV/0!			40.768		#DIV/0!			#DIV/0!		#DIV/0!		#REF!
2016-08-11	85		82.4482		#DIV/0!			40.768		#DIV/0!			#DIV/0!		#DIV/0!		#REF!
2016-08-18	86		82.4482		#DIV/0!			40.768		#DIV/0!			#DIV/0!		#DIV/0!		#REF!
2016-08-25	87		82.4482		#DIV/0!			40.768		#DIV/0!			#DIV/0!		#DIV/0!		#REF!
2016-09-01	88		82.4482		#DIV/0!			40.768		#DIV/0!			#DIV/0!		#DIV/0!		#REF!
2016-09-08	89		82.4482		#DIV/0!			40.768		#DIV/0!			#DIV/0!		#DIV/0!		#REF!
2016-09-15	90		82.4482		#DIV/0!			40.768		#DIV/0!			#DIV/0!		#DIV/0!		#REF!
2016-09-22	91		82.4482		#DIV/0!			40.768		#DIV/0!			#DIV/0!		#DIV/0!		#REF!
2016-09-29	92		82.4482		#DIV/0!			40.768		#DIV/0!			#DIV/0!		#DIV/0!		#REF!
2016-10-06	93		82.4482		#DIV/0!			40.768		#DIV/0!			#DIV/0!		#DIV/0!		#REF!
2016-10-13	94		82.4482		#DIV/0!			40.768		#DIV/0!			#DIV/0!		#DIV/0!		#REF!
2016-10-20	95		82.4482		#DIV/0!			40.768		#DIV/0!			#DIV/0!		#DIV/0!		#REF!
2016-10-27	96		82.4482		#DIV/0!			40.768		#DIV/0!			#DIV/0!		#DIV/0!		#REF!
2016-11-03	97		82.4482		#DIV/0!			40.768		#DIV/0!			#DIV/0!		#DIV/0!		#REF!
2016-11-10	98		82.4482		#DIV/0!			40.768		#DIV/0!			#DIV/0!		#DIV/0!		#REF!
2016-11-17	99		82.4482		#DIV/0!			40.768		#DIV/0!			#DIV/0!		#DIV/0!		#REF!
2016-11-24	100		82.4482		#DIV/0!			40.768		#DIV/0!			#DIV/0!		#DIV/0!		#REF!
2016-12-01	101		82.4482		#DIV/0!			40.768		#DIV/0!			#DIV/0!		#DIV/0!		#REF!
2016-12-08	102		82.4482		#DIV/0!			40.768		#DIV/0!			#DIV/0!		#DIV/0!		#REF!
2016-12-15	103		82.4482		#DIV/0!			40.768		#DIV/0!			#DIV/0!		#DIV/0!		#REF!
2016-12-22	104		82.4482		#DIV/0!			40.768		#DIV/0!			#DIV/0!		#DIV/0!		#REF!
2016-12-29	105		82.4482		#DIV/0!			40.768		#DIV/0!			#DIV/0!		#DIV/0!		#REF!
2017-01-05	106		82.4482		#DIV/0!			40.768		#DIV/0!			#DIV/0!		#DIV/0!		#REF!
2017-01-12	107		82.4482		#DIV/0!			40.768		#DIV/0!			#DIV/0!		#DIV/0!		#REF!
2017-01-19	108		82.4482		#DIV/0!			40.768		#DIV/0!			#DIV/0!		#DIV/0!		#REF!
2017-01-26	109		82.4482		88.5297			40.768		47.4461			#DIV/0!		67.9743		#REF!
2017-02-02	110		82.4482		88.5297			40.768		47.4461			#DIV/0!		67.9743		#REF!
2017-02-09	111		82.4482		88.5297			40.768		47.4461			#DIV/0!		67.9743		#REF!
2017-02-16	112		82.4482		88.5297			40.768		47.4461			#DIV/0!		67.9743		#REF!
2017-02-23	113		82.4482		67.0265			40.768		36.4009			#DIV/0!		76.7952		#REF!
2017-03-02	114		82.4482		67.0265			40.768		36.4009			#DIV/0!		76.7952		#REF!
2017-03-09	115		82.4482		67.0265			40.768		36.4009			#DIV/0!		76.7952		#REF!
2017-03-16	116		82.4482		67.0265			40.768		36.4009			#DIV/0!		76.7952		#REF!
2017-03-23	117		82.4482		67.0265			40.768		36.4009			#DIV/0!		76.7952		#REF!
2017-03-30	118		82.4482		45.4772			40.768		10.3422			#DIV/0!		25.8554		#REF!
2017-04-06	119		82.4482		45.4772			40.768		10.3422			#DIV/0!		25.8554		#REF!
2017-04-13	120		82.4482		45.4772			40.768		10.3422			#DIV/0!		25.8554		#REF!
2017-04-20	121		82.4482		45.4772			40.768		10.3422			#DIV/0!		25.8554		#REF!
2017-04-27	122		82.4482		37			40.768		12.7624			#DIV/0!		34.4931		#REF!
2017-05-04	123		82.4482		37			40.768		12.7624			#DIV/0!		34.4931		#REF!
2017-05-11	124		82.4482		37			40.768		12.7624			#DIV/0!		34.4931		#REF!
2017-05-18	125		82.4482		37			40.768		12.7624			#DIV/0!		34.4931		#REF!
2017-05-25	126		82.4482		#DIV/0!			40.768		#DIV/0!			#DIV/0!		#DIV/0!		#REF!
2017-06-01	127		82.4482		#DIV/0!			40.768		#DIV/0!			#DIV/0!		#DIV/0!		#REF!
2017-06-08	128		82.4482		#DIV/0!			40.768		#DIV/0!			#DIV/0!		#DIV/0!		#REF!
2017-06-15	129		82.4482		#DIV/0!			40.768		#DIV/0!			#DIV/0!		#DIV/0!		#REF!
2017-06-22	130		82.4482		#DIV/0!			40.768		#DIV/0!			#DIV/0!		#DIV/0!		#REF!
2017-06-29	131		82.4482		#DIV/0!			40.768		#DIV/0!			#DIV/0!		#DIV/0!		#REF!
2017-07-06	132		82.4482		#DIV/0!			40.768		#DIV/0!			#DIV/0!		#DIV/0!		#REF!
2017-07-13	133		82.4482		#DIV/0!			40.768		#DIV/0!			#DIV/0!		#DIV/0!		#REF!
2017-07-20	134		82.4482		#DIV/0!			40.768		#DIV/0!			#DIV/0!		#DIV/0!		#REF!
2017-07-27	135		82.4482		#DIV/0!			40.768		#DIV/0!			#DIV/0!		#DIV/0!		#REF!
2017-08-03	136		82.4482		#DIV/0!			40.768		#DIV/0!			#DIV/0!		#DIV/0!		#REF!
2017-08-10	137		82.4482		#DIV/0!			40.768		#DIV/0!			#DIV/0!		#DIV/0!		#REF!
2017-08-17	138		82.4482		#DIV/0!			40.768		#DIV/0!			#DIV/0!		#DIV/0!		#REF!
2017-08-24	139		82.4482		#DIV/0!			40.768		#DIV/0!			#DIV/0!		#DIV/0!		#REF!
2017-08-31	140		82.4482		#DIV/0!			40.768		#DIV/0!			#DIV/0!		#DIV/0!		#REF!
2017-09-07	141		82.4482		#DIV/0!			40.768		#DIV/0!			#DIV/0!		#DIV/0!		#REF!
2017-09-14	142		82.4482		#DIV/0!			40.768		#DIV/0!			#DIV/0!		#DIV/0!		#REF!
2017-09-21	143		82.4482		#DIV/0!			40.768		#DIV/0!			#DIV/0!		#DIV/0!		#REF!
2017-09-28	144		82.4482		#DIV/0!			40.768		#DIV/0!			#DIV/0!		#DIV/0!		#REF!
2017-10-05	145		82.4482		#DIV/0!			40.768		#DIV/0!			#DIV/0!		#DIV/0!		#REF!
2017-10-12	146		82.4482		#DIV/0!			40.768		#DIV/0!			#DIV/0!		#DIV/0!		#REF!
2017-10-19	147		82.4482		#DIV/0!			40.768		#DIV/0!			#DIV/0!		#DIV/0!		#REF!
2017-10-26	148		82.4482		#DIV/0!			40.768		#DIV/0!			#DIV/0!		#DIV/0!		#REF!
2017-11-02	149		82.4482		#DIV/0!			40.768		#DIV/0!			#DIV/0!		#DIV/0!		#REF!
2017-11-09	150		82.4482		#DIV/0!			40.768		#DIV/0!			#DIV/0!		#DIV/0!		#REF!
2017-11-16	151		82.4482		#DIV/0!			40.768		#DIV/0!			#DIV/0!		#DIV/0!		#REF!
2017-11-23	152		82.4482		#DIV/0!			40.768		#DIV/0!			#DIV/0!		#DIV/0!		#REF!
2017-11-30	153		82.4482		#DIV/0!			40.768		#DIV/0!			#DIV/0!		#DIV/0!		#REF!
2017-12-07	154		82.4482		#DIV/0!			40.768		#DIV/0!			#DIV/0!		#DIV/0!		#REF!
2017-12-14	155		82.4482		#DIV/0!			40.768		#DIV/0!			#DIV/0!		#DIV/0!		#REF!
2017-12-21	156		82.4482		#DIV/0!			40.768		#DIV/0!			#DIV/0!		#DIV/0!		#REF!
2017-12-28	157		82.4482		#DIV/0!			40.768		#DIV/0!			#DIV/0!		#DIV/0!		#REF!
2018-01-04	158		82.4482		#DIV/0!			40.768		#DIV/0!			#DIV/0!		#DIV/0!		#REF!
2018-01-11	159		82.4482		#DIV/0!			40.768		#DIV/0!			#DIV/0!		#DIV/0!		#REF!
2018-01-18	160		82.4482		#DIV/0!			40.768		#DIV/0!			#DIV/0!		#DIV/0!		#REF!
2018-01-25	161		82.4482		88.5297			40.768		47.4461			#DIV/0!		67.9743		#REF!
2018-02-01	162		82.4482		88.5297			40.768		47.4461			#DIV/0!		67.9743		#REF!
2018-02-08	163		82.4482		88.5297			40.768		47.4461			#DIV/0!		67.9743		#REF!
2018-02-15	164		82.4482		88.5297			40.768		47.4461			#DIV/0!		67.9743		#REF!
2018-02-22	165		82.4482		67.0265			40.768		36.4009			#DIV/0!		76.7952		#REF!
2018-03-01	166		82.4482		67.0265			40.768		36.4009			#DIV/0!		76.7952		#REF!
2018-03-08	167		82.4482		67.0265			40.768		36.4009			#DIV/0!		76.7952		#REF!
2018-03-15	168		82.4482		67.0265			40.768		36.4009			#DIV/0!		76.7952		#REF!
2018-03-22	169		82.4482		67.0265			40.768		36.4009			#DIV/0!		76.7952		#REF!
2018-03-29	170		82.4482		45.4772			40.768		10.3422			#DIV/0!		25.8554		#REF!
2018-04-05	171		82.4482		45.4772			40.768		10.3422			#DIV/0!		25.8554		#REF!
2018-04-12	172		82.4482		45.4772			40.768		10.3422			#DIV/0!		25.8554		#REF!
2018-04-19	173		82.4482		45.4772			40.768		10.3422			#DIV/0!		25.8554		#REF!
2018-04-26	174		82.4482		37			40.768		12.7624			#DIV/0!		34.4931		#REF!
2018-05-03	175		82.4482		37			40.768		12.7624			#DIV/0!		34.4931		#REF!
2018-05-10	176		82.4482		37			40.768		12.7624			#DIV/0!		34.4931		#REF!
2018-05-17	177		82.4482		37			40.768		12.7624			#DIV/0!		34.4931		#REF!
2018-05-24	178		82.4482		#DIV/0!			40.768		#DIV/0!			#DIV/0!		#DIV/0!		#REF!
2018-05-31	179		82.4482		#DIV/0!			40.768		#DIV/0!			#DIV/0!		#DIV/0!		#REF!
2018-06-07	180		82.4482		#DIV/0!			40.768		#DIV/0!			#DIV/0!		#DIV/0!		#REF!
2018-06-14	181		82.4482		#DIV/0!			40.768		#DIV/0!			#DIV/0!		#DIV/0!		#REF!
2018-06-21	182		82.4482		#DIV/0!			40.768		#DIV/0!			#DIV/0!		#DIV/0!		#REF!
2018-06-28	183		82.4482		#DIV/0!			40.768		#DIV/0!			#DIV/0!		#DIV/0!		#REF!
2018-07-05	184		82.4482		#DIV/0!			40.768		#DIV/0!			#DIV/0!		#DIV/0!		#REF!
2018-07-12	185		82.4482		#DIV/0!			40.768		#DIV/0!			#DIV/0!		#DIV/0!		#REF!
2018-07-19	186		82.4482		#DIV/0!			40.768		#DIV/0!			#DIV/0!		#DIV/0!		#REF!
2018-07-26	187		82.4482		#DIV/0!			40.768		#DIV/0!			#DIV/0!		#DIV/0!		#REF!
2018-08-02	188		82.4482		#DIV/0!			40.768		#DIV/0!			#DIV/0!		#DIV/0!		#REF!
2018-08-09	189		82.4482		#DIV/0!			40.768		#DIV/0!			#DIV/0!		#DIV/0!		#REF!
2018-08-16	190		82.4482		#DIV/0!			40.768		#DIV/0!			#DIV/0!		#DIV/0!		#REF!
2018-08-23	191		82.4482		#DIV/0!			40.768		#DIV/0!			#DIV/0!		#DIV/0!		#REF!
2018-08-30	192		82.4482		#DIV/0!			40.768		#DIV/0!			#DIV/0!		#DIV/0!		#REF!
2018-09-06	193		82.4482		#DIV/0!			40.768		#DIV/0!			#DIV/0!		#DIV/0!		#REF!
2018-09-13	194		82.4482		#DIV/0!			40.768		#DIV/0!			#DIV/0!		#DIV/0!		#REF!
2018-09-20	195		82.4482		#DIV/0!			40.768		#DIV/0!			#DIV/0!		#DIV/0!		#REF!
2018-09-27	196		82.4482		#DIV/0!			40.768		#DIV/0!			#DIV/0!		#DIV/0!		#REF!
2018-10-04	197		82.4482		#DIV/0!			40.768		#DIV/0!			#DIV/0!		#DIV/0!		#REF!
2018-10-11	198		82.4482		#DIV/0!			40.768		#DIV/0!			#DIV/0!		#DIV/0!		#REF!
2018-10-18	199		82.4482		#DIV/0!			40.768		#DIV/0!			#DIV/0!		#DIV/0!		#REF!
2018-10-25	200		82.4482		#DIV/0!			40.768		#DIV/0!			#DIV/0!		#DIV/0!		#REF!
2018-11-01	201		82.4482		#DIV/0!			40.768		#DIV/0!			#DIV/0!		#DIV/0!		#REF!
2018-11-08	202		82.4482		#DIV/0!			40.768		#DIV/0!			#DIV/0!		#DIV/0!		#REF!
2018-11-15	203		82.4482		#DIV/0!			40.768		#DIV/0!			#DIV/0!		#DIV/0!		#REF!
2018-11-22	204		82.4482		#DIV/0!			40.768		#DIV/0!			#DIV/0!		#DIV/0!		#REF!
2018-11-29	205		82.4482		#DIV/0!			40.768		#DIV/0!			#DIV/0!		#DIV/0!		#REF!
2018-12-06	206		82.4482		#DIV/0!			40.768		#DIV/0!			#DIV/0!		#DIV/0!		#REF!
2018-12-13	207		82.4482		#DIV/0!			40.768		#DIV/0!			#DIV/0!		#DIV/0!		#REF!
2018-12-20	208		82.4482		#DIV/0!			40.768		#DIV/0!			#DIV/0!		#DIV/0!		#REF!
2018-12-27	209		82.4482		#DIV/0!			40.768		#DIV/0!			#DIV/0!		#DIV/0!		#REF!
2019-01-03	210		82.4482		#DIV/0!			40.768		#DIV/0!			#DIV/0!		#DIV/0!		#REF!
2019-01-10	211		82.4482		#DIV/0!			40.768		#DIV/0!			#DIV/0!		#DIV/0!		#REF!
2019-01-17	212		82.4482		#DIV/0!			40.768		#DIV/0!			#DIV/0!		#DIV/0!		#REF!
2019-01-24	213		82.4482		88.5297			40.768		47.4461			#DIV/0!		67.9743		#REF!
2019-01-31	214		82.4482		88.5297			40.768		47.4461			#DIV/0!		67.9743		#REF!
2019-02-07	215		82.4482		88.5297			40.768		47.4461			#DIV/0!		67.9743		#REF!
2019-02-14	216		82.4482		88.5297			40.768		47.4461			#DIV/0!		67.9743		#REF!
2019-02-21	217		82.4482		67.0265			40.768		36.4009			#DIV/0!		76.7952		#REF!
2019-02-28	218		82.4482		67.0265			40.768		36.4009			#DIV/0!		76.7952		#REF!
2019-03-07	219		82.4482		67.0265			40.768		36.4009			#DIV/0!		76.7952		#REF!
2019-03-14	220		82.4482		67.0265			40.768		36.4009			#DIV/0!		76.7952		#REF!
2019-03-21	221		82.4482		67.0265			40.768		36.4009			#DIV/0!		76.7952		#REF!
2019-03-28	222		82.4482		45.4772			40.768		10.3422			#DIV/0!		25.8554		#REF!
2019-04-04	223		82.4482		45.4772			40.768		10.3422			#DIV/0!		25.8554		#REF!
2019-04-11	224		82.4482		45.4772			40.768		10.3422			#DIV/0!		25.8554		#REF!
2019-04-18	225		82.4482		45.4772			40.768		10.3422			#DIV/0!		25.8554		#REF!
2019-04-25	226		82.4482		37			40.768		12.7624			#DIV/0!		34.4931		#REF!
2019-05-02	227		82.4482		37			40.768		12.7624			#DIV/0!		34.4931		#REF!
2019-05-09	228		82.4482		37			40.768		12.7624			#DIV/0!		34.4931		#REF!
2019-05-16	229		82.4482		37			40.768		12.7624			#DIV/0!		34.4931		#REF!
2019-05-23	230		82.4482		#DIV/0!			40.768		#DIV/0!			#DIV/0!		#DIV/0!		#REF!
2019-05-30	231		82.4482		#DIV/0!			40.768		#DIV/0!			#DIV/0!		#DIV/0!		#REF!
2019-06-06	232		82.4482		#DIV/0!			40.768		#DIV/0!			#DIV/0!		#DIV/0!		#REF!
2019-06-13	233		82.4482		#DIV/0!			40.768		#DIV/0!			#DIV/0!		#DIV/0!		#REF!
2019-06-20	234		82.4482		#DIV/0!			40.768		#DIV/0!			#DIV/0!		#DIV/0!		#REF!
2019-06-27	235		82.4482		#DIV/0!			40.768		#DIV/0!			#DIV/0!		#DIV/0!		#REF!
2019-07-04	236		82.4482		#DIV/0!			40.768		#DIV/0!			#DIV/0!		#DIV/0!		#REF!
2019-07-11	237		82.4482		#DIV/0!			40.768		#DIV/0!			#DIV/0!		#DIV/0!		#REF!
2019-07-18	238		82.4482		#DIV/0!			40.768		#DIV/0!			#DIV/0!		#DIV/0!		#REF!
2019-07-25	239		82.4482		#DIV/0!			40.768		#DIV/0!			#DIV/0!		#DIV/0!		#REF!
2019-08-01	240		82.4482		#DIV/0!			40.768		#DIV/0!			#DIV/0!		#DIV/0!		#REF!
2019-08-08	241		82.4482		#DIV/0!			40.768		#DIV/0!			#DIV/0!		#DIV/0!		#REF!
2019-08-15	242		82.4482		#DIV/0!			40.768		#DIV/0!			#DIV/0!		#DIV/0!		#REF!
2019-08-22	243		82.4482		#DIV/0!			40.768		#DIV/0!			#DIV/0!		#DIV/0!		#REF!
2019-08-29	244		82.4482		#DIV/0!			40.768		#DIV/0!			#DIV/0!		#DIV/0!		#REF!
2019-09-05	245		82.4482		#DIV/0!			40.768		#DIV/0!			#DIV/0!		#DIV/0!		#REF!
2019-09-12	246		82.4482		#DIV/0!			40.768		#DIV/0!			#DIV/0!		#DIV/0!		#REF!
2019-09-19	247		82.4482		#DIV/0!			40.768		#DIV/0!			#DIV/0!		#DIV/0!		#REF!
2019-09-26	248		82.4482		#DIV/0!			40.768		#DIV/0!			#DIV/0!		#DIV/0!		#REF!
2019-10-03	249		82.4482		#DIV/0!			40.768		#DIV/0!			#DIV/0!		#DIV/0!		#REF!
2019-10-10	250		82.4482		#DIV/0!			40.768		#DIV/0!			#DIV/0!		#DIV/0!		#REF!
2019-10-17	251		82.4482		#DIV/0!			40.768		#DIV/0!			#DIV/0!		#DIV/0!		#REF!
2019-10-24	252		82.4482		#DIV/0!			40.768		#DIV/0!			#DIV/0!		#DIV/0!		#REF!
2019-10-31	253		82.4482		#DIV/0!			40.768		#DIV/0!			#DIV/0!		#DIV/0!		#REF!
2019-11-07	254		82.4482		#DIV/0!			40.768		#DIV/0!			#DIV/0!		#DIV/0!		#REF!
2019-11-14	255		82.4482		#DIV/0!			40.768		#DIV/0!			#DIV/0!		#DIV/0!		#REF!
2019-11-21	256		82.4482		#DIV/0!			40.768		#DIV/0!			#DIV/0!		#DIV/0!		#REF!
2019-11-28	257		82.4482		#DIV/0!			40.768		#DIV/0!			#DIV/0!		#DIV/0!		#REF!
2019-12-05	258		82.4482		#DIV/0!			40.768		#DIV/0!			#DIV/0!		#DIV/0!		#REF!
2019-12-12	259		82.4482		#DIV/0!			40.768		#DIV/0!			#DIV/0!		#DIV/0!		#REF!
2019-12-19	260		82.4482		#DIV/0!			40.768		#DIV/0!			#DIV/0!		#DIV/0!		#REF!
2019-12-26	261		82.4482		#DIV/0!			40.768		#DIV/0!			#DIV/0!		#DIV/0!		#REF!
2020-01-02	262		82.4482		#DIV/0!			40.768		#DIV/0!			#DIV/0!		#DIV/0!		#REF!
2020-01-09	263		82.4482		#DIV/0!			40.768		#DIV/0!			#DIV/0!		#DIV/0!		#REF!
2020-01-16	264		82.4482		#DIV/0!			40.768		#DIV/0!			#DIV/0!		#DIV/0!		#REF!
2020-01-23	265		82.4482		88.5297			40.768		47.4461			#DIV/0!		67.9743		#REF!
2020-01-30	266		82.4482		88.5297			40.768		47.4461			#DIV/0!		67.9743		#REF!
2020-02-06	267		82.4482		88.5297			40.768		47.4461			#DIV/0!		67.9743		#REF!
2020-02-13	268		82.4482		88.5297			40.768		47.4461			#DIV/0!		67.9743		#REF!
2020-02-20	269		82.4482		67.0265			40.768		36.4009			#DIV/0!		76.7952		#REF!
2020-02-27	270		82.4482		67.0265			40.768		36.4009			#DIV/0!		76.7952		#REF!
2020-03-05	271		82.4482		67.0265			40.768		36.4009			#DIV/0!		76.7952		#REF!
2020-03-12	272		82.4482		67.0265			40.768		36.4009			#DIV/0!		76.7952		#REF!
2020-03-19	273		82.4482		67.0265			40.768		36.4009			#DIV/0!		76.7952		#REF!
2020-03-26	274		82.4482		45.4772			40.768		10.3422			#DIV/0!		25.8554		#REF!
2020-04-02	275		82.4482		45.4772			40.768		10.3422			#DIV/0!		25.8554		#REF!
2020-04-09	276		82.4482		45.4772			40.768		10.3422			#DIV/0!		25.8554		#REF!
2020-04-16	277		82.4482		45.4772			40.768		10.3422			#DIV/0!		25.8554		#REF!
2020-04-23	278		82.4482		37			40.768		12.7624			#DIV/0!		34.4931		#REF!
2020-04-30	279		82.4482		37			40.768		12.7624			#DIV/0!		34.4931		#REF!
2020-05-07	280		82.4482		37			40.768		12.7624			#DIV/0!		34.4931		#REF!
2020-05-14	281		82.4482		37			40.768		12.7624			#DIV/0!		34.4931		#REF!
2020-05-21	282		82.4482		#DIV/0!			40.768		#DIV/0!			#DIV/0!		#DIV/0!		#REF!
2020-05-28	283		82.4482		#DIV/0!			40.768		#DIV/0!			#DIV/0!		#DIV/0!		#REF!
2020-06-04	284		82.4482		#DIV/0!			40.768		#DIV/0!			#DIV/0!		#DIV/0!		#REF!
2020-06-11	285		82.4482		#DIV/0!			40.768		#DIV/0!			#DIV/0!		#DIV/0!		#REF!
2020-06-18	286		82.4482		#DIV/0!			40.768		#DIV/0!			#DIV/0!		#DIV/0!		#REF!
2020-06-25	287		82.4482		#DIV/0!			40.768		#DIV/0!			#DIV/0!		#DIV/0!		#REF!
2020-07-02	288		82.4482		#DIV/0!			40.768		#DIV/0!			#DIV/0!		#DIV/0!		#REF!
2020-07-09	289		82.4482		#DIV/0!			40.768		#DIV/0!			#DIV/0!		#DIV/0!		#REF!
2020-07-16	290		82.4482		#DIV/0!			40.768		#DIV/0!			#DIV/0!		#DIV/0!		#REF!
2020-07-23	291		82.4482		#DIV/0!			40.768		#DIV/0!			#DIV/0!		#DIV/0!		#REF!
2020-07-30	292		82.4482		#DIV/0!			40.768		#DIV/0!			#DIV/0!		#DIV/0!		#REF!
2020-08-06	293		82.4482		#DIV/0!			40.768		#DIV/0!			#DIV/0!		#DIV/0!		#REF!
2020-08-13	294		82.4482		#DIV/0!			40.768		#DIV/0!			#DIV/0!		#DIV/0!		#REF!
2020-08-20	295		82.4482		#DIV/0!			40.768		#DIV/0!			#DIV/0!		#DIV/0!		#REF!
2020-08-27	296		82.4482		#DIV/0!			40.768		#DIV/0!			#DIV/0!		#DIV/0!		#REF!
2020-09-03	297		82.4482		#DIV/0!			40.768		#DIV/0!			#DIV/0!		#DIV/0!		#REF!
2020-09-10	298		82.4482		#DIV/0!			40.768		#DIV/0!			#DIV/0!		#DIV/0!		#REF!
2020-09-17	299		82.4482		#DIV/0!			40.768		#DIV/0!			#DIV/0!		#DIV/0!		#REF!
2020-09-24	300		82.4482		#DIV/0!			40.768		#DIV/0!			#DIV/0!		#DIV/0!		#REF!
2020-10-01	301		82.4482		#DIV/0!			40.768		#DIV/0!			#DIV/0!		#DIV/0!		#REF!
2020-10-08	302		82.4482		#DIV/0!			40.768		#DIV/0!			#DIV/0!		#DIV/0!		#REF!
2020-10-15	303		82.4482		#DIV/0!			40.768		#DIV/0!			#DIV/0!		#DIV/0!		#REF!
2020-10-22	304		82.4482		#DIV/0!			40.768		#DIV/0!			#DIV/0!		#DIV/0!		#REF!
2020-10-29	305		82.4482		#DIV/0!			40.768		#DIV/0!			#DIV/0!		#DIV/0!		#REF!
2020-11-05	306		82.4482		#DIV/0!			40.768		#DIV/0!			#DIV/0!		#DIV/0!		#REF!
2020-11-12	307		82.4482		#DIV/0!			40.768		#DIV/0!			#DIV/0!		#DIV/0!		#REF!
2020-11-19	308		82.4482		#DIV/0!			40.768		#DIV/0!			#DIV/0!		#DIV/0!		#REF!
2020-11-26	309		82.4482		#DIV/0!			40.768		#DIV/0!			#DIV/0!		#DIV/0!		#REF!
2020-12-03	310		82.4482		#DIV/0!			40.768		#DIV/0!			#DIV/0!		#DIV/0!		#REF!
2020-12-10	311		82.4482		#DIV/0!			40.768		#DIV/0!			#DIV/0!		#DIV/0!		#REF!
2020-12-17	312		82.4482		#DIV/0!			40.768		#DIV/0!			#DIV/0!		#DIV/0!		#REF!
2020-12-24	313		82.4482		#DIV/0!			40.768		#DIV/0!			#DIV/0!		#DIV/0!		#REF!
2020-12-31	314		82.4482		#DIV/0!			40.768		#DIV/0!			#DIV/0!		#DIV/0!		#REF!
2021-01-07	315		82.4482		#DIV/0!			40.768		#DIV/0!			#DIV/0!		#DIV/0!		#REF!
2021-01-14	316		82.4482		#DIV/0!			40.768		#DIV/0!			#DIV/0!		#DIV/0!		#REF!
2021-01-21	317		82.4482		88.5297			40.768		47.4461			#DIV/0!		67.9743		#REF!
2021-01-28	318		82.4482		88.5297			40.768		47.4461			#DIV/0!		67.9743		#REF!
2021-02-04	319		82.4482		88.5297			40.768		47.4461			#DIV/0!		67.9743		#REF!
2021-02-11	320		82.4482		88.5297			40.768		47.4461			#DIV/0!		67.9743		#REF!
2021-02-18	321		82.4482		67.0265			40.768		36.4009			#DIV/0!		76.7952		#REF!
2021-02-25	322		82.4482		67.0265			40.768		36.4009			#DIV/0!		76.7952		#REF!
2021-03-04	323		82.4482		67.0265			40.768		36.4009			#DIV/0!		76.7952		#REF!
2021-03-11	324		82.4482		67.0265			40.768		36.4009			#DIV/0!		76.7952		#REF!
2021-03-18	325		82.4482		67.0265			40.768		36.4009			#DIV/0!		76.7952		#REF!
2021-03-25	326		82.4482		45.4772			40.768		10.3422			#DIV/0!		25.8554		#REF!
2021-04-01	327		82.4482		45.4772			40.768		10.3422			#DIV/0!		25.8554		#REF!
2021-04-08	328		82.4482		45.4772			40.768		10.3422			#DIV/0!		25.8554		#REF!
2021-04-15	329		82.4482		45.4772			40.768		10.3422			#DIV/0!		25.8554		#REF!
2021-04-22	330		82.4482		37			40.768		12.7624			#DIV/0!		34.4931		#REF!
2021-04-29	331		82.4482		37			40.768		12.7624			#DIV/0!		34.4931		#REF!
2021-05-06	332		82.4482		37			40.768		12.7624			#DIV/0!		34.4931		#REF!
2021-05-13	333		82.4482		37			40.768		12.7624			#DIV/0!		34.4931		#REF!
2021-05-20	334		82.4482		#DIV/0!			40.768		#DIV/0!			#DIV/0!		#DIV/0!		#REF!
2021-05-27	335		82.4482		#DIV/0!			40.768		#DIV/0!			#DIV/0!		#DIV/0!		#REF!
2021-06-03	336		82.4482		#DIV/0!			40.768		#DIV/0!			#DIV/0!		#DIV/0!		#REF!
2021-06-10	337		82.4482		#DIV/0!			40.768		#DIV/0!			#DIV/0!		#DIV/0!		#REF!
2021-06-17	338		82.4482		#DIV/0!			40.768		#DIV/0!			#DIV/0!		#DIV/0!		#REF!
2021-06-24	339		82.4482		#DIV/0!			40.768		#DIV/0!			#DIV/0!		#DIV/0!		#REF!
2021-07-01	340		82.4482		#DIV/0!			40.768		#DIV/0!			#DIV/0!		#DIV/0!		#REF!
2021-07-08	341		82.4482		#DIV/0!			40.768		#DIV/0!			#DIV/0!		#DIV/0!		#REF!
2021-07-15	342		82.4482		#DIV/0!			40.768		#DIV/0!			#DIV/0!		#DIV/0!		#REF!
2021-07-22	343		82.4482		#DIV/0!			40.768		#DIV/0!			#DIV/0!		#DIV/0!		#REF!
2021-07-29	344		82.4482		#DIV/0!			40.768		#DIV/0!			#DIV/0!		#DIV/0!		#REF!
2021-08-05	345		82.4482		#DIV/0!			40.768		#DIV/0!			#DIV/0!		#DIV/0!		#REF!
2021-08-12	346		82.4482		#DIV/0!			40.768		#DIV/0!			#DIV/0!		#DIV/0!		#REF!
2021-08-19	347		82.4482		#DIV/0!			40.768		#DIV/0!			#DIV/0!		#DIV/0!		#REF!
2021-08-26	348		82.4482		#DIV/0!			40.768		#DIV/0!			#DIV/0!		#DIV/0!		#REF!
2021-09-02	349		82.4482		#DIV/0!			40.768		#DIV/0!			#DIV/0!		#DIV/0!		#REF!
2021-09-09	350		82.4482		#DIV/0!			40.768		#DIV/0!			#DIV/0!		#DIV/0!		#REF!
2021-09-16	351		82.4482		#DIV/0!			40.768		#DIV/0!			#DIV/0!		#DIV/0!		#REF!
2021-09-23	352		82.4482		#DIV/0!			40.768		#DIV/0!			#DIV/0!		#DIV/0!		#REF!
2021-09-30	353		82.4482		#DIV/0!			40.768		#DIV/0!			#DIV/0!		#DIV/0!		#REF!
2021-10-07	354		82.4482		#DIV/0!			40.768		#DIV/0!			#DIV/0!		#DIV/0!		#REF!
2021-10-14	355		82.4482		#DIV/0!			40.768		#DIV/0!			#DIV/0!		#DIV/0!		#REF!
2021-10-21	356		82.4482		#DIV/0!			40.768		#DIV/0!			#DIV/0!		#DIV/0!		#REF!
2021-10-28	357		82.4482		#DIV/0!			40.768		#DIV/0!			#DIV/0!		#DIV/0!		#REF!
2021-11-04	358		82.4482		#DIV/0!			40.768		#DIV/0!			#DIV/0!		#DIV/0!		#REF!
2021-11-11	359		82.4482		#DIV/0!			40.768		#DIV/0!			#DIV/0!		#DIV/0!		#REF!
2021-11-18	360		82.4482		#DIV/0!			40.768		#DIV/0!			#DIV/0!		#DIV/0!		#REF!
2021-11-25	361		82.4482		#DIV/0!			40.768		#DIV/0!			#DIV/0!		#DIV/0!		#REF!
2021-12-02	362		82.4482		#DIV/0!			40.768		#DIV/0!			#DIV/0!		#DIV/0!		#REF!
2021-12-09	363		82.4482		#DIV/0!			40.768		#DIV/0!			#DIV/0!		#DIV/0!		#REF!
2021-12-16	364		82.4482		#DIV/0!			40.768		#DIV/0!			#DIV/0!		#DIV/0!		#REF!
2021-12-23	365		82.4482		#DIV/0!			40.768		#DIV/0!			#DIV/0!		#DIV/0!		#REF!
2021-12-30	366		82.4482		#DIV/0!			40.768		#DIV/0!			#DIV/0!		#DIV/0!		#REF!
2022-01-06	367		82.4482		#DIV/0!			40.768		#DIV/0!			#DIV/0!		#DIV/0!		#REF!
2022-01-13	368		82.4482		#DIV/0!			40.768		#DIV/0!			#DIV/0!		#DIV/0!		#REF!
2022-01-20	369		82.4482		88.5297			40.768		47.4461			#DIV/0!		67.9743		#REF!
2022-01-27	370		82.4482		88.5297			40.768		47.4461			#DIV/0!		67.9743		#REF!
2022-02-03	371		82.4482		88.5297			40.768		47.4461			#DIV/0!		67.9743		#REF!
2022-02-10	372		82.4482		88.5297			40.768		47.4461			#DIV/0!		67.9743		#REF!
2022-02-17	373		82.4482		67.0265			40.768		36.4009			#DIV/0!		76.7952		#REF!
2022-02-24	374		82.4482		67.0265			40.768		36.4009			#DIV/0!		76.7952		#REF!
2022-03-03	375		82.4482		67.0265			40.768		36.4009			#DIV/0!		76.7952		#REF!
2022-03-10	376		82.4482		67.0265			40.768		36.4009			#DIV/0!		76.7952		#REF!
2022-03-17	377		82.4482		67.0265			40.768		36.4009			#DIV/0!		76.7952		#REF!
2022-03-24	378		82.4482		45.4772			40.768		10.3422			#DIV/0!		25.8554		#REF!
2022-03-31	379		82.4482		45.4772			40.768		10.3422			#DIV/0!		25.8554		#REF!
2022-04-07	380		82.4482		45.4772			40.768		10.3422			#DIV/0!		25.8554		#REF!
2022-04-14	381		82.4482		45.4772			40.768		10.3422			#DIV/0!		25.8554		#REF!
2022-04-21	382		82.4482		37			40.768		12.7624			#DIV/0!		34.4931		#REF!
2022-04-28	383		82.4482		37			40.768		12.7624			#DIV/0!		34.4931		#REF!
2022-05-05	384		82.4482		37			40.768		12.7624			#DIV/0!		34.4931		#REF!
2022-05-12	385		82.4482		37			40.768		12.7624			#DIV/0!		34.4931		#REF!
2022-05-19	386		82.4482		#DIV/0!			40.768		#DIV/0!			#DIV/0!		#DIV/0!		#REF!
2022-05-26	387		82.4482		#DIV/0!			40.768		#DIV/0!			#DIV/0!		#DIV/0!		#REF!
2022-06-02	388		82.4482		#DIV/0!			40.768		#DIV/0!			#DIV/0!		#DIV/0!		#REF!
2022-06-09	389		82.4482		#DIV/0!			40.768		#DIV/0!			#DIV/0!		#DIV/0!		#REF!
2022-06-16	390		82.4482		#DIV/0!			40.768		#DIV/0!			#DIV/0!		#DIV/0!		#REF!
2022-06-23	391		82.4482		#DIV/0!			40.768		#DIV/0!			#DIV/0!		#DIV/0!		#REF!
2022-06-30	392		82.4482		#DIV/0!			40.768		#DIV/0!			#DIV/0!		#DIV/0!		#REF!
2022-07-07	393		82.4482		#DIV/0!			40.768		#DIV/0!			#DIV/0!		#DIV/0!		#REF!
2022-07-14	394		82.4482		#DIV/0!			40.768		#DIV/0!			#DIV/0!		#DIV/0!		#REF!
2022-07-21	395		82.4482		#DIV/0!			40.768		#DIV/0!			#DIV/0!		#DIV/0!		#REF!
2022-07-28	396		82.4482		#DIV/0!			40.768		#DIV/0!			#DIV/0!		#DIV/0!		#REF!
2022-08-04	397		82.4482		#DIV/0!			40.768		#DIV/0!			#DIV/0!		#DIV/0!		#REF!
2022-08-11	398		82.4482		#DIV/0!			40.768		#DIV/0!			#DIV/0!		#DIV/0!		#REF!
2022-08-18	399		82.4482		#DIV/0!			40.768		#DIV/0!			#DIV/0!		#DIV/0!		#REF!
2022-08-25	400		82.4482		#DIV/0!			40.768		#DIV/0!			#DIV/0!		#DIV/0!		#REF!
2022-09-01	401		82.4482		#DIV/0!			40.768		#DIV/0!			#DIV/0!		#DIV/0!		#REF!
2022-09-08	402		82.4482		#DIV/0!			40.768		#DIV/0!			#DIV/0!		#DIV/0!		#REF!
2022-09-15	403		82.4482		#DIV/0!			40.768		#DIV/0!			#DIV/0!		#DIV/0!		#REF!
2022-09-22	404		82.4482		#DIV/0!			40.768		#DIV/0!			#DIV/0!		#DIV/0!		#REF!
2022-09-29	405		82.4482		#DIV/0!			40.768		#DIV/0!			#DIV/0!		#DIV/0!		#REF!
2022-10-06	406		82.4482		#DIV/0!			40.768		#DIV/0!			#DIV/0!		#DIV/0!		#REF!
2022-10-13	407		82.4482		#DIV/0!			40.768		#DIV/0!			#DIV/0!		#DIV/0!		#REF!
2022-10-20	408		82.4482		#DIV/0!			40.768		#DIV/0!			#DIV/0!		#DIV/0!		#REF!
2022-10-27	409		82.4482		#DIV/0!			40.768		#DIV/0!			#DIV/0!		#DIV/0!		#REF!
2022-11-03	410		82.4482		#DIV/0!			40.768		#DIV/0!			#DIV/0!		#DIV/0!		#REF!
2022-11-10	411		82.4482		#DIV/0!			40.768		#DIV/0!			#DIV/0!		#DIV/0!		#REF!
2022-11-17	412		82.4482		#DIV/0!			40.768		#DIV/0!			#DIV/0!		#DIV/0!		#REF!
2022-11-24	413		82.4482		#DIV/0!			40.768		#DIV/0!			#DIV/0!		#DIV/0!		#REF!
2022-12-01	414		82.4482		#DIV/0!			40.768		#DIV/0!			#DIV/0!		#DIV/0!		#REF!
2022-12-08	415		82.4482		#DIV/0!			40.768		#DIV/0!			#DIV/0!		#DIV/0!		#REF!
2022-12-15	416		82.4482		#DIV/0!			40.768		#DIV/0!			#DIV/0!		#DIV/0!		#REF!
2022-12-22	417		82.4482		#DIV/0!			40.768		#DIV/0!			#DIV/0!		#DIV/0!		#REF!
2022-12-29	418		82.4482		#DIV/0!			40.768		#DIV/0!			#DIV/0!		#DIV/0!		#REF!
2023-01-05	419		82.4482		#DIV/0!			40.768		#DIV/0!			#DIV/0!		#DIV/0!		#REF!
2023-01-12	420		82.4482		#DIV/0!			40.768		#DIV/0!			#DIV/0!		#DIV/0!		#REF!
2023-01-19	421		82.4482		88.5297			40.768		47.4461			#DIV/0!		67.9743		#REF!
2023-01-26	422		82.4482		88.5297			40.768		47.4461			#DIV/0!		67.9743		#REF!
2023-02-02	423		82.4482		88.5297			40.768		47.4461			#DIV/0!		67.9743		#REF!
2023-02-09	424		82.4482		88.5297			40.768		47.4461			#DIV/0!		67.9743		#REF!
2023-02-16	425		82.4482		67.0265			40.768		36.4009			#DIV/0!		76.7952		#REF!
2023-02-23	426		82.4482		67.0265			40.768		36.4009			#DIV/0!		76.7952		#REF!
2023-03-02	427		82.4482		67.0265			40.768		36.4009			#DIV/0!		76.7952		#REF!
2023-03-09	428		82.4482		67.0265			40.768		36.4009			#DIV/0!		76.7952		#REF!
2023-03-16	429		82.4482		67.0265			40.768		36.4009			#DIV/0!		76.7952		#REF!
2023-03-23	430		82.4482		45.4772			40.768		10.3422			#DIV/0!		25.8554		#REF!
2023-03-30	431		82.4482		45.4772			40.768		10.3422			#DIV/0!		25.8554		#REF!
2023-04-06	432		82.4482		45.4772			40.768		10.3422			#DIV/0!		25.8554		#REF!
2023-04-13	433		82.4482		45.4772			40.768		10.3422			#DIV/0!		25.8554		#REF!
2023-04-20	434		82.4482		37			40.768		12.7624			#DIV/0!		34.4931		#REF!
2023-04-27	435		82.4482		37			40.768		12.7624			#DIV/0!		34.4931		#REF!
2023-05-04	436		82.4482		37			40.768		12.7624			#DIV/0!		34.4931		#REF!
2023-05-11	437		82.4482		37			40.768		12.7624			#DIV/0!		34.4931		#REF!
2023-05-18	438		82.4482		#DIV/0!			40.768		#DIV/0!			#DIV/0!		#DIV/0!		#REF!
2023-05-25	439		82.4482		#DIV/0!			40.768		#DIV/0!			#DIV/0!		#DIV/0!		#REF!
2023-06-01	440		82.4482		#DIV/0!			40.768		#DIV/0!			#DIV/0!		#DIV/0!		#REF!
2023-06-08	441		82.4482		#DIV/0!			40.768		#DIV/0!			#DIV/0!		#DIV/0!		#REF!
2023-06-15	442		82.4482		#DIV/0!			40.768		#DIV/0!			#DIV/0!		#DIV/0!		#REF!
2023-06-22	443		82.4482		#DIV/0!			40.768		#DIV/0!			#DIV/0!		#DIV/0!		#REF!
2023-06-29	444		82.4482		#DIV/0!			40.768		#DIV/0!			#DIV/0!		#DIV/0!		#REF!
2023-07-06	445		82.4482		#DIV/0!			40.768		#DIV/0!			#DIV/0!		#DIV/0!		#REF!
2023-07-13	446		82.4482		#DIV/0!			40.768		#DIV/0!			#DIV/0!		#DIV/0!		#REF!
2023-07-20	447		82.4482		#DIV/0!			40.768		#DIV/0!			#DIV/0!		#DIV/0!		#REF!
2023-07-27	448		82.4482		#DIV/0!			40.768		#DIV/0!			#DIV/0!		#DIV/0!		#REF!
2023-08-03	449		82.4482		#DIV/0!			40.768		#DIV/0!			#DIV/0!		#DIV/0!		#REF!
2023-08-10	450		82.4482		#DIV/0!			40.768		#DIV/0!			#DIV/0!		#DIV/0!		#REF!
2023-08-17	451		82.4482		#DIV/0!			40.768		#DIV/0!			#DIV/0!		#DIV/0!		#REF!
2023-08-24	452		82.4482		#DIV/0!			40.768		#DIV/0!			#DIV/0!		#DIV/0!		#REF!
2023-08-31	453		82.4482		#DIV/0!			40.768		#DIV/0!			#DIV/0!		#DIV/0!		#REF!
2023-09-07	454		82.4482		#DIV/0!			40.768		#DIV/0!			#DIV/0!		#DIV/0!		#REF!
2023-09-14	455		82.4482		#DIV/0!			40.768		#DIV/0!			#DIV/0!		#DIV/0!		#REF!
2023-09-21	456		82.4482		#DIV/0!			40.768		#DIV/0!			#DIV/0!		#DIV/0!		#REF!
2023-09-28	457		82.4482		#DIV/0!			40.768		#DIV/0!			#DIV/0!		#DIV/0!		#REF!
2023-10-05	458		82.4482		#DIV/0!			40.768		#DIV/0!			#DIV/0!		#DIV/0!		#REF!
2023-10-12	459		82.4482		#DIV/0!			40.768		#DIV/0!			#DIV/0!		#DIV/0!		#REF!
2023-10-19	460		82.4482		#DIV/0!			40.768		#DIV/0!			#DIV/0!		#DIV/0!		#REF!
2023-10-26	461		82.4482		#DIV/0!			40.768		#DIV/0!			#DIV/0!		#DIV/0!		#REF!
2023-11-02	462		82.4482		#DIV/0!			40.768		#DIV/0!			#DIV/0!		#DIV/0!		#REF!
2023-11-09	463		82.4482		#DIV/0!			40.768		#DIV/0!			#DIV/0!		#DIV/0!		#REF!
2023-11-16	464		82.4482		#DIV/0!			40.768		#DIV/0!			#DIV/0!		#DIV/0!		#REF!
2023-11-23	465		82.4482		#DIV/0!			40.768		#DIV/0!			#DIV/0!		#DIV/0!		#REF!
2023-11-30	466		82.4482		#DIV/0!			40.768		#DIV/0!			#DIV/0!		#DIV/0!		#REF!
2023-12-07	467		82.4482		#DIV/0!			40.768		#DIV/0!			#DIV/0!		#DIV/0!		#REF!
2023-12-14	468		82.4482		#DIV/0!			40.768		#DIV/0!			#DIV/0!		#DIV/0!		#REF!
2023-12-21	469		82.4482		#DIV/0!			40.768		#DIV/0!			#DIV/0!		#DIV/0!		#REF!
2023-12-28	470		82.4482		#DIV/0!			40.768		#DIV/0!			#DIV/0!		#DIV/0!		#REF!
2024-01-04	471		82.4482		#DIV/0!			40.768		#DIV/0!			#DIV/0!		#DIV/0!		#REF!
2024-01-11	472		82.4482		#DIV/0!			40.768		#DIV/0!			#DIV/0!		#DIV/0!		#REF!
2024-01-18	473		82.4482		88.5297			40.768		47.4461			#DIV/0!		67.9743		#REF!
2024-01-25	474		82.4482		88.5297			40.768		47.4461			#DIV/0!		67.9743		#REF!
2024-02-01	475		82.4482		88.5297			40.768		47.4461			#DIV/0!		67.9743		#REF!
2024-02-08	476		82.4482		88.5297			40.768		47.4461			#DIV/0!		67.9743		#REF!
2024-02-15	477		82.4482		67.0265			40.768		36.4009			#DIV/0!		76.7952		#REF!
2024-02-22	478		82.4482		67.0265			40.768		36.4009			#DIV/0!		76.7952		#REF!
2024-02-29	479		82.4482		67.0265			40.768		36.4009			#DIV/0!		76.7952		#REF!
2024-03-07	480		82.4482		67.0265			40.768		36.4009			#DIV/0!		76.7952		#REF!
2024-03-14	481		82.4482		67.0265			40.768		36.4009			#DIV/0!		76.7952		#REF!
2024-03-21	482		82.4482		45.4772			40.768		10.3422			#DIV/0!		25.8554		#REF!
2024-03-28	483		82.4482		45.4772			40.768		10.3422			#DIV/0!		25.8554		#REF!
2024-04-04	484		82.4482		45.4772			40.768		10.3422			#DIV/0!		25.8554		#REF!
2024-04-11	485		82.4482		45.4772			40.768		10.3422			#DIV/0!		25.8554		#REF!
2024-04-18	486		82.4482		37			40.768		12.7624			#DIV/0!		34.4931		#REF!
2024-04-25	487		82.4482		37			40.768		12.7624			#DIV/0!		34.4931		#REF!
2024-05-02	488		82.4482		37			40.768		12.7624			#DIV/0!		34.4931		#REF!
2024-05-09	489		82.4482		37			40.768		12.7624			#DIV/0!		34.4931		#REF!
2024-05-16	490		82.4482		#DIV/0!			40.768		#DIV/0!			#DIV/0!		#DIV/0!		#REF!
2024-05-23	491		82.4482		#DIV/0!			40.768		#DIV/0!			#DIV/0!		#DIV/0!		#REF!
2024-05-30	492		82.4482		#DIV/0!			40.768		#DIV/0!			#DIV/0!		#DIV/0!		#REF!
2024-06-06	493		82.4482		#DIV/0!			40.768		#DIV/0!			#DIV/0!		#DIV/0!		#REF!
2024-06-13	494		82.4482		#DIV/0!			40.768		#DIV/0!			#DIV/0!		#DIV/0!		#REF!
2024-06-20	495		82.4482		#DIV/0!			40.768		#DIV/0!			#DIV/0!		#DIV/0!		#REF!
2024-06-27	496		82.4482		#DIV/0!			40.768		#DIV/0!			#DIV/0!		#DIV/0!		#REF!
2024-07-04	497		82.4482		#DIV/0!			40.768		#DIV/0!			#DIV/0!		#DIV/0!		#REF!
2024-07-11	498		82.4482		#DIV/0!			40.768		#DIV/0!			#DIV/0!		#DIV/0!		#REF!
2024-07-18	499		82.4482		#DIV/0!			40.768		#DIV/0!			#DIV/0!		#DIV/0!		#REF!
2024-07-25	500		82.4482		#DIV/0!			40.768		#DIV/0!			#DIV/0!		#DIV/0!		#REF!
2024-08-01	501		82.4482		#DIV/0!			40.768		#DIV/0!			#DIV/0!		#DIV/0!		#REF!
2024-08-08	502		82.4482		#DIV/0!			40.768		#DIV/0!			#DIV/0!		#DIV/0!		#REF!
2024-08-15	503		82.4482		#DIV/0!			40.768		#DIV/0!			#DIV/0!		#DIV/0!		#REF!
2024-08-22	504		82.4482		#DIV/0!			40.768		#DIV/0!			#DIV/0!		#DIV/0!		#REF!
2024-08-29	505		82.4482		#DIV/0!			40.768		#DIV/0!			#DIV/0!		#DIV/0!		#REF!
2024-09-05	506		82.4482		#DIV/0!			40.768		#DIV/0!			#DIV/0!		#DIV/0!		#REF!
2024-09-12	507		82.4482		#DIV/0!			40.768		#DIV/0!			#DIV/0!		#DIV/0!		#REF!
2024-09-19	508		82.4482		#DIV/0!			40.768		#DIV/0!			#DIV/0!		#DIV/0!		#REF!
2024-09-26	509		82.4482		#DIV/0!			40.768		#DIV/0!			#DIV/0!		#DIV/0!		#REF!
2024-10-03	510		82.4482		#DIV/0!			40.768		#DIV/0!			#DIV/0!		#DIV/0!		#REF!
2024-10-10	511		82.4482		#DIV/0!			40.768		#DIV/0!			#DIV/0!		#DIV/0!		#REF!
2024-10-17	512		82.4482		#DIV/0!			40.768		#DIV/0!			#DIV/0!		#DIV/0!		#REF!
2024-10-24	513		82.4482		#DIV/0!			40.768		#DIV/0!			#DIV/0!		#DIV/0!		#REF!
2024-10-31	514		82.4482		#DIV/0!			40.768		#DIV/0!			#DIV/0!		#DIV/0!		#REF!
2024-11-07	515		82.4482		#DIV/0!			40.768		#DIV/0!			#DIV/0!		#DIV/0!		#REF!
2024-11-14	516		82.4482		#DIV/0!			40.768		#DIV/0!			#DIV/0!		#DIV/0!		#REF!
2024-11-21	517		82.4482		#DIV/0!			40.768		#DIV/0!			#DIV/0!		#DIV/0!		#REF!
2024-11-28	518		82.4482		#DIV/0!			40.768		#DIV/0!			#DIV/0!		#DIV/0!		#REF!
2024-12-05	519		82.4482		#DIV/0!			40.768		#DIV/0!			#DIV/0!		#DIV/0!		#REF!
2024-12-12	520		82.4482		#DIV/0!			40.768		#DIV/0!			#DIV/0!		#DIV/0!		#REF!
2024-12-19	521		82.4482		#DIV/0!			40.768		#DIV/0!			#DIV/0!		#DIV/0!		#REF!
2024-12-26	522		82.4482		#DIV/0!			40.768		#DIV/0!			#DIV/0!		#DIV/0!		#REF!
2025-01-02	523		82.4482		#DIV/0!			40.768		#DIV/0!			#DIV/0!		#DIV/0!		#REF!
2025-01-09	524		82.4482		#DIV/0!			40.768		#DIV/0!			#DIV/0!		#DIV/0!		#REF!
2025-01-16	525		82.4482		88.5297			40.768		47.4461			#DIV/0!		67.9743		#REF!
2025-01-23	526		82.4482		88.5297			40.768		47.4461			#DIV/0!		67.9743		#REF!
2025-01-30	527		82.4482		88.5297			40.768		47.4461			#DIV/0!		67.9743		#REF!
2025-02-06	528		82.4482		88.5297			40.768		47.4461			#DIV/0!		67.9743		#REF!
2025-02-13	529		82.4482		67.0265			40.768		36.4009			#DIV/0!		76.7952		#REF!
2025-02-20	530		82.4482		67.0265			40.768		36.4009			#DIV/0!		76.7952		#REF!
2025-02-27	531		82.4482		67.0265			40.768		36.4009			#DIV/0!		76.7952		#REF!
2025-03-06	532		82.4482		67.0265			40.768		36.4009			#DIV/0!		76.7952		#REF!
2025-03-13	533		82.4482		67.0265			40.768		36.4009			#DIV/0!		76.7952		#REF!
2025-03-20	534		82.4482		45.4772			40.768		10.3422			#DIV/0!		25.8554		#REF!
2025-03-27	535		82.4482		45.4772			40.768		10.3422			#DIV/0!		25.8554		#REF!
2025-04-03	536		82.4482		45.4772			40.768		10.3422			#DIV/0!		25.8554		#REF!
2025-04-10	537		82.4482		45.4772			40.768		10.3422			#DIV/0!		25.8554		#REF!
2025-04-17	538		82.4482		37			40.768		12.7624			#DIV/0!		34.4931		#REF!
2025-04-24	539		82.4482		37			40.768		12.7624			#DIV/0!		34.4931		#REF!
2025-05-01	540		82.4482		37			40.768		12.7624			#DIV/0!		34.4931		#REF!
2025-05-08	541		82.4482		37			40.768		12.7624			#DIV/0!		34.4931		#REF!
2025-05-15	542		82.4482		#DIV/0!			40.768		#DIV/0!			#DIV/0!		#DIV/0!		#REF!
2025-05-22	543		82.4482		#DIV/0!			40.768		#DIV/0!			#DIV/0!		#DIV/0!		#REF!
2025-05-29	544		82.4482		#DIV/0!			40.768		#DIV/0!			#DIV/0!		#DIV/0!		#REF!
2025-06-05	545		82.4482		#DIV/0!			40.768		#DIV/0!			#DIV/0!		#DIV/0!		#REF!
2025-06-12	546		82.4482		#DIV/0!			40.768		#DIV/0!			#DIV/0!		#DIV/0!		#REF!
2025-06-19	547		82.4482		#DIV/0!			40.768		#DIV/0!			#DIV/0!		#DIV/0!		#REF!
2025-06-26	548		82.4482		#DIV/0!			40.768		#DIV/0!			#DIV/0!		#DIV/0!		#REF!
2025-07-03	549		82.4482		#DIV/0!			40.768		#DIV/0!			#DIV/0!		#DIV/0!		#REF!
2025-07-10	550		82.4482		#DIV/0!			40.768		#DIV/0!			#DIV/0!		#DIV/0!		#REF!
2025-07-17	551		82.4482		#DIV/0!			40.768		#DIV/0!			#DIV/0!		#DIV/0!		#REF!
2025-07-24	552		82.4482		#DIV/0!			40.768		#DIV/0!			#DIV/0!		#DIV/0!		#REF!
2025-07-31	553		82.4482		#DIV/0!			40.768		#DIV/0!			#DIV/0!		#DIV/0!		#REF!
2025-08-07	554		82.4482		#DIV/0!			40.768		#DIV/0!			#DIV/0!		#DIV/0!		#REF!
2025-08-14	555		82.4482		#DIV/0!			40.768		#DIV/0!			#DIV/0!		#DIV/0!		#REF!
2025-08-21	556		82.4482		#DIV/0!			40.768		#DIV/0!			#DIV/0!		#DIV/0!		#REF!
2025-08-28	557		82.4482		#DIV/0!			40.768		#DIV/0!			#DIV/0!		#DIV/0!		#REF!
2025-09-04	558		82.4482		#DIV/0!			40.768		#DIV/0!			#DIV/0!		#DIV/0!		#REF!
2025-09-11	559		82.4482		#DIV/0!			40.768		#DIV/0!			#DIV/0!		#DIV/0!		#REF!
2025-09-18	560		82.4482		#DIV/0!			40.768		#DIV/0!			#DIV/0!		#DIV/0!		#REF!
2025-09-25	561		82.4482		#DIV/0!			40.768		#DIV/0!			#DIV/0!		#DIV/0!		#REF!
2025-10-02	562		82.4482		#DIV/0!			40.768		#DIV/0!			#DIV/0!		#DIV/0!		#REF!
2025-10-09	563		82.4482		#DIV/0!			40.768		#DIV/0!			#DIV/0!		#DIV/0!		#REF!
2025-10-16	564		82.4482		#DIV/0!			40.768		#DIV/0!			#DIV/0!		#DIV/0!		#REF!
2025-10-23	565		82.4482		#DIV/0!			40.768		#DIV/0!			#DIV/0!		#DIV/0!		#REF!
2025-10-30	566		82.4482		#DIV/0!			40.768		#DIV/0!			#DIV/0!		#DIV/0!		#REF!
2025-11-06	567		82.4482		#DIV/0!			40.768		#DIV/0!			#DIV/0!		#DIV/0!		#REF!
2025-11-13	568		82.4482		#DIV/0!			40.768		#DIV/0!			#DIV/0!		#DIV/0!		#REF!
2025-11-20	569		82.4482		#DIV/0!			40.768		#DIV/0!			#DIV/0!		#DIV/0!		#REF!
2025-11-27	570		82.4482		#DIV/0!			40.768		#DIV/0!			#DIV/0!		#DIV/0!		#REF!
2025-12-04	571		82.4482		#DIV/0!			40.768		#DIV/0!			#DIV/0!		#DIV/0!		#REF!
2025-12-11	572		82.4482		#DIV/0!			40.768		#DIV/0!			#DIV/0!		#DIV/0!		#REF!
2025-12-18	573		82.4482		#DIV/0!			40.768		#DIV/0!			#DIV/0!		#DIV/0!		#REF!
2025-12-25	574		82.4482		#DIV/0!			40.768		#DIV/0!			#DIV/0!		#DIV/0!		#REF!
2026-01-01	575		82.4482		#DIV/0!			40.768		#DIV/0!			#DIV/0!		#DIV/0!		#REF!
2026-01-08	576		82.4482		#DIV/0!			40.768		#DIV/0!			#DIV/0!		#DIV/0!		#REF!
2026-01-15	577		82.4482		88.5297			40.768		47.4461			#DIV/0!		67.9743		#REF!
2026-01-22	578		82.4482		88.5297			40.768		47.4461			#DIV/0!		67.9743		#REF!
2026-01-29	579		82.4482		88.5297			40.768		47.4461			#DIV/0!		67.9743		#REF!
2026-02-05	580		82.4482		88.5297			40.768		47.4461			#DIV/0!		67.9743		#REF!
2026-02-12	581		82.4482		67.0265			40.768		36.4009			#DIV/0!		76.7952		#REF!
2026-02-19	582		82.4482		67.0265			40.768		36.4009			#DIV/0!		76.7952		#REF!
2026-02-26	583		82.4482		67.0265			40.768		36.4009			#DIV/0!		76.7952		#REF!
2026-03-05	584		82.4482		67.0265			40.768		36.4009			#DIV/0!		76.7952		#REF!
2026-03-12	585		82.4482		67.0265			40.768		36.4009			#DIV/0!		76.7952		#REF!
2026-03-19	586		82.4482		45.4772			40.768		10.3422			#DIV/0!		25.8554		#REF!
2026-03-26	587		82.4482		45.4772			40.768		10.3422			#DIV/0!		25.8554		#REF!
2026-04-02	588		82.4482		45.4772			40.768		10.3422			#DIV/0!		25.8554		#REF!
2026-04-09	589		82.4482		45.4772			40.768		10.3422			#DIV/0!		25.8554		#REF!
2026-04-16	590		82.4482		37			40.768		12.7624			#DIV/0!		34.4931		#REF!
2026-04-23	591		82.4482		37			40.768		12.7624			#DIV/0!		34.4931		#REF!
2026-04-30	592		82.4482		37			40.768		12.7624			#DIV/0!		34.4931		#REF!
2026-05-07	593		82.4482		37			40.768		12.7624			#DIV/0!		34.4931		#REF!
2026-05-14	594		82.4482		#DIV/0!			40.768		#DIV/0!			#DIV/0!		#DIV/0!		#REF!
2026-05-21	595		82.4482		#DIV/0!			40.768		#DIV/0!			#DIV/0!		#DIV/0!		#REF!
2026-05-28	596		82.4482		#DIV/0!			40.768		#DIV/0!			#DIV/0!		#DIV/0!		#REF!
2026-06-04	597		82.4482		#DIV/0!			40.768		#DIV/0!			#DIV/0!		#DIV/0!		#REF!
2026-06-11	598		82.4482		#DIV/0!			40.768		#DIV/0!			#DIV/0!		#DIV/0!		#REF!
2026-06-18	599		82.4482		#DIV/0!			40.768		#DIV/0!			#DIV/0!		#DIV/0!		#REF!
2026-06-25	600		82.4482		#DIV/0!			40.768		#DIV/0!			#DIV/0!		#DIV/0!		#REF!
2026-07-02	601		82.4482		#DIV/0!			40.768		#DIV/0!			#DIV/0!		#DIV/0!		#REF!
2026-07-09	602		82.4482		#DIV/0!			40.768		#DIV/0!			#DIV/0!		#DIV/0!		#REF!
2026-07-16	603		82.4482		#DIV/0!			40.768		#DIV/0!			#DIV/0!		#DIV/0!		#REF!
2026-07-23	604		82.4482		#DIV/0!			40.768		#DIV/0!			#DIV/0!		#DIV/0!		#REF!
2026-07-30	605		82.4482		#DIV/0!			40.768		#DIV/0!			#DIV/0!		#DIV/0!		#REF!
2026-08-06	606		82.4482		#DIV/0!			40.768		#DIV/0!			#DIV/0!		#DIV/0!		#REF!
2026-08-13	607		82.4482		#DIV/0!			40.768		#DIV/0!			#DIV/0!		#DIV/0!		#REF!
2026-08-20	608		82.4482		#DIV/0!			40.768		#DIV/0!			#DIV/0!		#DIV/0!		#REF!
2026-08-27	609		82.4482		#DIV/0!			40.768		#DIV/0!			#DIV/0!		#DIV/0!		#REF!
2026-09-03	610		82.4482		#DIV/0!			40.768		#DIV/0!			#DIV/0!		#DIV/0!		#REF!
2026-09-10	611		82.4482		#DIV/0!			40.768		#DIV/0!			#DIV/0!		#DIV/0!		#REF!
2026-09-17	612		82.4482		#DIV/0!			40.768		#DIV/0!			#DIV/0!		#DIV/0!		#REF!
2026-09-24	613		82.4482		#DIV/0!			40.768		#DIV/0!			#DIV/0!		#DIV/0!		#REF!
2026-10-01	614		82.4482		#DIV/0!			40.768		#DIV/0!			#DIV/0!		#DIV/0!		#REF!
2026-10-08	615		82.4482		#DIV/0!			40.768		#DIV/0!			#DIV/0!		#DIV/0!		#REF!
2026-10-15	616		82.4482		#DIV/0!			40.768		#DIV/0!			#DIV/0!		#DIV/0!		#REF!
2026-10-22	617		82.4482		#DIV/0!			40.768		#DIV/0!			#DIV/0!		#DIV/0!		#REF!
2026-10-29	618		82.4482		#DIV/0!			40.768		#DIV/0!			#DIV/0!		#DIV/0!		#REF!
2026-11-05	619		82.4482		#DIV/0!			40.768		#DIV/0!			#DIV/0!		#DIV/0!		#REF!
2026-11-12	620		82.4482		#DIV/0!			40.768		#DIV/0!			#DIV/0!		#DIV/0!		#REF!
2026-11-19	621		82.4482		#DIV/0!			40.768		#DIV/0!			#DIV/0!		#DIV/0!		#REF!
2026-11-26	622		82.4482		#DIV/0!			40.768		#DIV/0!			#DIV/0!		#DIV/0!		#REF!
2026-12-03	623		82.4482		#DIV/0!			40.768		#DIV/0!			#DIV/0!		#DIV/0!		#REF!
2026-12-10	624		82.4482		#DIV/0!			40.768		#DIV/0!			#DIV/0!		#DIV/0!		#REF!
2026-12-17	625		82.4482		#DIV/0!			40.768		#DIV/0!			#DIV/0!		#DIV/0!		#REF!
2026-12-24	626		82.4482		#DIV/0!			40.768		#DIV/0!			#DIV/0!		#DIV/0!		#REF!
2026-12-31	627		82.4482		#DIV/0!			40.768		#DIV/0!			#DIV/0!		#DIV/0!		#REF!
2027-01-07	628		82.4482		#DIV/0!			40.768		#DIV/0!			#DIV/0!		#DIV/0!		#REF!
2027-01-14	629		82.4482		88.5297			40.768		47.4461			#DIV/0!		67.9743		#REF!
2027-01-21	630		82.4482		88.5297			40.768		47.4461			#DIV/0!		67.9743		#REF!
2027-01-28	631		82.4482		88.5297			40.768		47.4461			#DIV/0!		67.9743		#REF!
2027-02-04	632		82.4482		88.5297			40.768		47.4461			#DIV/0!		67.9743		#REF!
2027-02-11	633		82.4482		67.0265			40.768		36.4009			#DIV/0!		76.7952		#REF!
2027-02-18	634		82.4482		67.0265			40.768		36.4009			#DIV/0!		76.7952		#REF!
2027-02-25	635		82.4482		67.0265			40.768		36.4009			#DIV/0!		76.7952		#REF!
2027-03-04	636		82.4482		67.0265			40.768		36.4009			#DIV/0!		76.7952		#REF!
2027-03-11	637		82.4482		67.0265			40.768		36.4009			#DIV/0!		76.7952		#REF!
2027-03-18	638		82.4482		45.4772			40.768		10.3422			#DIV/0!		25.8554		#REF!
2027-03-25	639		82.4482		45.4772			40.768		10.3422			#DIV/0!		25.8554		#REF!
2027-04-01	640		82.4482		45.4772			40.768		10.3422			#DIV/0!		25.8554		#REF!
2027-04-08	641		82.4482		45.4772			40.768		10.3422			#DIV/0!		25.8554		#REF!
2027-04-15	642		82.4482		37			40.768		12.7624			#DIV/0!		34.4931		#REF!
2027-04-22	643		82.4482		37			40.768		12.7624			#DIV/0!		34.4931		#REF!
2027-04-29	644		82.4482		37			40.768		12.7624			#DIV/0!		34.4931		#REF!
2027-05-06	645		82.4482		37			40.768		12.7624			#DIV/0!		34.4931		#REF!
2027-05-13	646		82.4482		#DIV/0!			40.768		#DIV/0!			#DIV/0!		#DIV/0!		#REF!
2027-05-20	647		82.4482		#DIV/0!			40.768		#DIV/0!			#DIV/0!		#DIV/0!		#REF!
2027-05-27	648		82.4482		#DIV/0!			40.768		#DIV/0!			#DIV/0!		#DIV/0!		#REF!
2027-06-03	649		82.4482		#DIV/0!			40.768		#DIV/0!			#DIV/0!		#DIV/0!		#REF!
2027-06-10	650		82.4482		#DIV/0!			40.768		#DIV/0!			#DIV/0!		#DIV/0!		#REF!
2027-06-17	651		82.4482		#DIV/0!			40.768		#DIV/0!			#DIV/0!		#DIV/0!		#REF!
2027-06-24	652		82.4482		#DIV/0!			40.768		#DIV/0!			#DIV/0!		#DIV/0!		#REF!
2027-07-01	653		82.4482		#DIV/0!			40.768		#DIV/0!			#DIV/0!		#DIV/0!		#REF!
2027-07-08	654		82.4482		#DIV/0!			40.768		#DIV/0!			#DIV/0!		#DIV/0!		#REF!
2027-07-15	655		82.4482		#DIV/0!			40.768		#DIV/0!			#DIV/0!		#DIV/0!		#REF!
2027-07-22	656		82.4482		#DIV/0!			40.768		#DIV/0!			#DIV/0!		#DIV/0!		#REF!
2027-07-29	657		82.4482		#DIV/0!			40.768		#DIV/0!			#DIV/0!		#DIV/0!		#REF!
2027-08-05	658		82.4482		#DIV/0!			40.768		#DIV/0!			#DIV/0!		#DIV/0!		#REF!
2027-08-12	659		82.4482		#DIV/0!			40.768		#DIV/0!			#DIV/0!		#DIV/0!		#REF!
2027-08-19	660		82.4482		#DIV/0!			40.768		#DIV/0!			#DIV/0!		#DIV/0!		#REF!
2027-08-26	661		82.4482		#DIV/0!			40.768		#DIV/0!			#DIV/0!		#DIV/0!		#REF!
2027-09-02	662		82.4482		#DIV/0!			40.768		#DIV/0!			#DIV/0!		#DIV/0!		#REF!
2027-09-09	663		82.4482		#DIV/0!			40.768		#DIV/0!			#DIV/0!		#DIV/0!		#REF!
2027-09-16	664		82.4482		#DIV/0!			40.768		#DIV/0!			#DIV/0!		#DIV/0!		#REF!
2027-09-23	665		82.4482		#DIV/0!			40.768		#DIV/0!			#DIV/0!		#DIV/0!		#REF!
2027-09-30	666		82.4482		#DIV/0!			40.768		#DIV/0!			#DIV/0!		#DIV/0!		#REF!
2027-10-07	667		82.4482		#DIV/0!			40.768		#DIV/0!			#DIV/0!		#DIV/0!		#REF!
2027-10-14	668		82.4482		#DIV/0!			40.768		#DIV/0!			#DIV/0!		#DIV/0!		#REF!
2027-10-21	669		82.4482		#DIV/0!			40.768		#DIV/0!			#DIV/0!		#DIV/0!		#REF!
2027-10-28	670		82.4482		#DIV/0!			40.768		#DIV/0!			#DIV/0!		#DIV/0!		#REF!
2027-11-04	671		82.4482		#DIV/0!			40.768		#DIV/0!			#DIV/0!		#DIV/0!		#REF!
2027-11-11	672		82.4482		#DIV/0!			40.768		#DIV/0!			#DIV/0!		#DIV/0!		#REF!
2027-11-18	673		82.4482		#DIV/0!			40.768		#DIV/0!			#DIV/0!		#DIV/0!		#REF!
2027-11-25	674		82.4482		#DIV/0!			40.768		#DIV/0!			#DIV/0!		#DIV/0!		#REF!
2027-12-02	675		82.4482		#DIV/0!			40.768		#DIV/0!			#DIV/0!		#DIV/0!		#REF!
2027-12-09	676		82.4482		#DIV/0!			40.768		#DIV/0!			#DIV/0!		#DIV/0!		#REF!
2027-12-16	677		82.4482		#DIV/0!			40.768		#DIV/0!			#DIV/0!		#DIV/0!		#REF!
2027-12-23	678		82.4482		#DIV/0!			40.768		#DIV/0!			#DIV/0!		#DIV/0!		#REF!
2027-12-30	679		82.4482		#DIV/0!			40.768		#DIV/0!			#DIV/0!		#DIV/0!		#REF!
2028-01-06	680		82.4482		#DIV/0!			40.768		#DIV/0!			#DIV/0!		#DIV/0!		#REF!
2028-01-13	681		82.4482		88.5297			40.768		47.4461			#DIV/0!		67.9743		#REF!
2028-01-20	682		82.4482		88.5297			40.768		47.4461			#DIV/0!		67.9743		#REF!
2028-01-27	683		82.4482		88.5297			40.768		47.4461			#DIV/0!		67.9743		#REF!
2028-02-03	684		82.4482		88.5297			40.768		47.4461			#DIV/0!		67.9743		#REF!
2028-02-10	685		82.4482		67.0265			40.768		36.4009			#DIV/0!		76.7952		#REF!
2028-02-17	686		82.4482		67.0265			40.768		36.4009			#DIV/0!		76.7952		#REF!
2028-02-24	687		82.4482		67.0265			40.768		36.4009			#DIV/0!		76.7952		#REF!
2028-03-02	688		82.4482		67.0265			40.768		36.4009			#DIV/0!		76.7952		#REF!
2028-03-09	689		82.4482		67.0265			40.768		36.4009			#DIV/0!		76.7952		#REF!
2028-03-16	690		82.4482		45.4772			40.768		10.3422			#DIV/0!		25.8554		#REF!
2028-03-23	691		82.4482		45.4772			40.768		10.3422			#DIV/0!		25.8554		#REF!
2028-03-30	692		82.4482		45.4772			40.768		10.3422			#DIV/0!		25.8554		#REF!
2028-04-06	693		82.4482		45.4772			40.768		10.3422			#DIV/0!		25.8554		#REF!
2028-04-13	694		82.4482		37			40.768		12.7624			#DIV/0!		34.4931		#REF!
2028-04-20	695		82.4482		37			40.768		12.7624			#DIV/0!		34.4931		#REF!
2028-04-27	696		82.4482		37			40.768		12.7624			#DIV/0!		34.4931		#REF!
2028-05-04	697		82.4482		37			40.768		12.7624			#DIV/0!		34.4931		#REF!
2028-05-11	698		82.4482		#DIV/0!			40.768		#DIV/0!			#DIV/0!		#DIV/0!		#REF!
2028-05-18	699		82.4482		#DIV/0!			40.768		#DIV/0!			#DIV/0!		#DIV/0!		#REF!
2028-05-25	700		82.4482		#DIV/0!			40.768		#DIV/0!			#DIV/0!		#DIV/0!		#REF!
2028-06-01	701		82.4482		#DIV/0!			40.768		#DIV/0!			#DIV/0!		#DIV/0!		#REF!
2028-06-08	702		82.4482		#DIV/0!			40.768		#DIV/0!			#DIV/0!		#DIV/0!		#REF!
2028-06-15	703		82.4482		#DIV/0!			40.768		#DIV/0!			#DIV/0!		#DIV/0!		#REF!
2028-06-22	704		82.4482		#DIV/0!			40.768		#DIV/0!			#DIV/0!		#DIV/0!		#REF!
2028-06-29	705		82.4482		#DIV/0!			40.768		#DIV/0!			#DIV/0!		#DIV/0!		#REF!
2028-07-06	706		82.4482		#DIV/0!			40.768		#DIV/0!			#DIV/0!		#DIV/0!		#REF!
2028-07-13	707		82.4482		#DIV/0!			40.768		#DIV/0!			#DIV/0!		#DIV/0!		#REF!
2028-07-20	708		82.4482		#DIV/0!			40.768		#DIV/0!			#DIV/0!		#DIV/0!		#REF!
2028-07-27	709		82.4482		#DIV/0!			40.768		#DIV/0!			#DIV/0!		#DIV/0!		#REF!
2028-08-03	710		82.4482		#DIV/0!			40.768		#DIV/0!			#DIV/0!		#DIV/0!		#REF!
2028-08-10	711		82.4482		#DIV/0!			40.768		#DIV/0!			#DIV/0!		#DIV/0!		#REF!
2028-08-17	712		82.4482		#DIV/0!			40.768		#DIV/0!			#DIV/0!		#DIV/0!		#REF!
2028-08-24	713		82.4482		#DIV/0!			40.768		#DIV/0!			#DIV/0!		#DIV/0!		#REF!
2028-08-31	714		82.4482		#DIV/0!			40.768		#DIV/0!			#DIV/0!		#DIV/0!		#REF!
2028-09-07	715		82.4482		#DIV/0!			40.768		#DIV/0!			#DIV/0!		#DIV/0!		#REF!
2028-09-14	716		82.4482		#DIV/0!			40.768		#DIV/0!			#DIV/0!		#DIV/0!		#REF!
2028-09-21	717		82.4482		#DIV/0!			40.768		#DIV/0!			#DIV/0!		#DIV/0!		#REF!
2028-09-28	718		82.4482		#DIV/0!			40.768		#DIV/0!			#DIV/0!		#DIV/0!		#REF!
2028-10-05	719		82.4482		#DIV/0!			40.768		#DIV/0!			#DIV/0!		#DIV/0!		#REF!
2028-10-12	720		82.4482		#DIV/0!			40.768		#DIV/0!			#DIV/0!		#DIV/0!		#REF!
2028-10-19	721		82.4482		#DIV/0!			40.768		#DIV/0!			#DIV/0!		#DIV/0!		#REF!
2028-10-26	722		82.4482		#DIV/0!			40.768		#DIV/0!			#DIV/0!		#DIV/0!		#REF!
2028-11-02	723		82.4482		#DIV/0!			40.768		#DIV/0!			#DIV/0!		#DIV/0!		#REF!
2028-11-09	724		82.4482		#DIV/0!			40.768		#DIV/0!			#DIV/0!		#DIV/0!		#REF!
2028-11-16	725		82.4482		#DIV/0!			40.768		#DIV/0!			#DIV/0!		#DIV/0!		#REF!
2028-11-23	726		82.4482		#DIV/0!			40.768		#DIV/0!			#DIV/0!		#DIV/0!		#REF!
2028-11-30	727		82.4482		#DIV/0!			40.768		#DIV/0!			#DIV/0!		#DIV/0!		#REF!
2028-12-07	728		82.4482		#DIV/0!			40.768		#DIV/0!			#DIV/0!		#DIV/0!		#REF!
2028-12-14	729		82.4482		#DIV/0!			40.768		#DIV/0!			#DIV/0!		#DIV/0!		#REF!
2028-12-21	730		82.4482		#DIV/0!			40.768		#DIV/0!			#DIV/0!		#DIV/0!		#REF!
2028-12-28	731		82.4482		#DIV/0!			40.768		#DIV/0!			#DIV/0!		#DIV/0!		#REF!
2029-01-04	732		82.4482		#DIV/0!			40.768		#DIV/0!			#DIV/0!		#DIV/0!		#REF!
2029-01-11	733		82.4482		88.5297			40.768		47.4461			#DIV/0!		67.9743		#REF!
2029-01-18	734		82.4482		88.5297			40.768		47.4461			#DIV/0!		67.9743		#REF!
2029-01-25	735		82.4482		88.5297			40.768		47.4461			#DIV/0!		67.9743		#REF!
2029-02-01	736		82.4482		88.5297			40.768		47.4461			#DIV/0!		67.9743		#REF!
2029-02-08	737		82.4482		67.0265			40.768		36.4009			#DIV/0!		76.7952		#REF!
2029-02-15	738		82.4482		67.0265			40.768		36.4009			#DIV/0!		76.7952		#REF!
2029-02-22	739		82.4482		67.0265			40.768		36.4009			#DIV/0!		76.7952		#REF!
2029-03-01	740		82.4482		67.0265			40.768		36.4009			#DIV/0!		76.7952		#REF!
2029-03-08	741		82.4482		67.0265			40.768		36.4009			#DIV/0!		76.7952		#REF!
2029-03-15	742		82.4482		45.4772			40.768		10.3422			#DIV/0!		25.8554		#REF!
2029-03-22	743		82.4482		45.4772			40.768		10.3422			#DIV/0!		25.8554		#REF!
2029-03-29	744		82.4482		45.4772			40.768		10.3422			#DIV/0!		25.8554		#REF!
2029-04-05	745		82.4482		45.4772			40.768		10.3422			#DIV/0!		25.8554		#REF!
2029-04-12	746		82.4482		37			40.768		12.7624			#DIV/0!		34.4931		#REF!
2029-04-19	747		82.4482		37			40.768		12.7624			#DIV/0!		34.4931		#REF!
2029-04-26	748		82.4482		37			40.768		12.7624			#DIV/0!		34.4931		#REF!
2029-05-03	749		82.4482		37			40.768		12.7624			#DIV/0!		34.4931		#REF!
2029-05-10	750		82.4482		#DIV/0!			40.768		#DIV/0!			#DIV/0!		#DIV/0!		#REF!
2029-05-17	751		82.4482		#DIV/0!			40.768		#DIV/0!			#DIV/0!		#DIV/0!		#REF!
2029-05-24	752		82.4482		#DIV/0!			40.768		#DIV/0!			#DIV/0!		#DIV/0!		#REF!
2029-05-31	753		82.4482		#DIV/0!			40.768		#DIV/0!			#DIV/0!		#DIV/0!		#REF!
2029-06-07	754		82.4482		#DIV/0!			40.768		#DIV/0!			#DIV/0!		#DIV/0!		#REF!
2029-06-14	755		82.4482		#DIV/0!			40.768		#DIV/0!			#DIV/0!		#DIV/0!		#REF!
2029-06-21	756		82.4482		#DIV/0!			40.768		#DIV/0!			#DIV/0!		#DIV/0!		#REF!
2029-06-28	757		82.4482		#DIV/0!			40.768		#DIV/0!			#DIV/0!		#DIV/0!		#REF!
2029-07-05	758		82.4482		#DIV/0!			40.768		#DIV/0!			#DIV/0!		#DIV/0!		#REF!
2029-07-12	759		82.4482		#DIV/0!			40.768		#DIV/0!			#DIV/0!		#DIV/0!		#REF!
2029-07-19	760		82.4482		#DIV/0!			40.768		#DIV/0!			#DIV/0!		#DIV/0!		#REF!
2029-07-26	761		82.4482		#DIV/0!			40.768		#DIV/0!			#DIV/0!		#DIV/0!		#REF!
2029-08-02	762		82.4482		#DIV/0!			40.768		#DIV/0!			#DIV/0!		#DIV/0!		#REF!
2029-08-09	763		82.4482		#DIV/0!			40.768		#DIV/0!			#DIV/0!		#DIV/0!		#REF!
2029-08-16	764		82.4482		#DIV/0!			40.768		#DIV/0!			#DIV/0!		#DIV/0!		#REF!
2029-08-23	765		82.4482		#DIV/0!			40.768		#DIV/0!			#DIV/0!		#DIV/0!		#REF!
2029-08-30	766		82.4482		#DIV/0!			40.768		#DIV/0!			#DIV/0!		#DIV/0!		#REF!
2029-09-06	767		82.4482		#DIV/0!			40.768		#DIV/0!			#DIV/0!		#DIV/0!		#REF!
2029-09-13	768		82.4482		#DIV/0!			40.768		#DIV/0!			#DIV/0!		#DIV/0!		#REF!
2029-09-20	769		82.4482		#DIV/0!			40.768		#DIV/0!			#DIV/0!		#DIV/0!		#REF!
2029-09-27	770		82.4482		#DIV/0!			40.768		#DIV/0!			#DIV/0!		#DIV/0!		#REF!
2029-10-04	771		82.4482		#DIV/0!			40.768		#DIV/0!			#DIV/0!		#DIV/0!		#REF!
2029-10-11	772		82.4482		#DIV/0!			40.768		#DIV/0!			#DIV/0!		#DIV/0!		#REF!
2029-10-18	773		82.4482		#DIV/0!			40.768		#DIV/0!			#DIV/0!		#DIV/0!		#REF!
2029-10-25	774		82.4482		#DIV/0!			40.768		#DIV/0!			#DIV/0!		#DIV/0!		#REF!
2029-11-01	775		82.4482		#DIV/0!			40.768		#DIV/0!			#DIV/0!		#DIV/0!		#REF!
2029-11-08	776		82.4482		#DIV/0!			40.768		#DIV/0!			#DIV/0!		#DIV/0!		#REF!
2029-11-15	777		82.4482		#DIV/0!			40.768		#DIV/0!			#DIV/0!		#DIV/0!		#REF!
2029-11-22	778		82.4482		#DIV/0!			40.768		#DIV/0!			#DIV/0!		#DIV/0!		#REF!
2029-11-29	779		82.4482		#DIV/0!			40.768		#DIV/0!			#DIV/0!		#DIV/0!		#REF!
2029-12-06	780		82.4482		#DIV/0!			40.768		#DIV/0!			#DIV/0!		#DIV/0!		#REF!
2029-12-13	781		82.4482		#DIV/0!			40.768		#DIV/0!			#DIV/0!		#DIV/0!		#REF!
2029-12-20	782		82.4482		#DIV/0!			40.768		#DIV/0!			#DIV/0!		#DIV/0!		#REF!
2029-12-27	783		82.4482		#DIV/0!			40.768		#DIV/0!			#DIV/0!		#DIV/0!		#REF!
2030-01-03	784		82.4482		#DIV/0!			40.768		#DIV/0!			#DIV/0!		#DIV/0!		#REF!
2030-01-10	785		82.4482		#DIV/0!			40.768		#DIV/0!			#DIV/0!		#DIV/0!		#REF!
2030-01-17	786		82.4482		88.5297			40.768		47.4461			#DIV/0!		67.9743		#REF!
2030-01-24	787		82.4482		88.5297			40.768		47.4461			#DIV/0!		67.9743		#REF!
2030-01-31	788		82.4482		88.5297			40.768		47.4461			#DIV/0!		67.9743		#REF!
2030-02-07	789		82.4482		88.5297			40.768		47.4461			#DIV/0!		67.9743		#REF!
2030-02-14	790		82.4482		67.0265			40.768		36.4009			#DIV/0!		76.7952		#REF!
2030-02-21	791		82.4482		67.0265			40.768		36.4009			#DIV/0!		76.7952		#REF!
2030-02-28	792		82.4482		67.0265			40.768		36.4009			#DIV/0!		76.7952		#REF!
2030-03-07	793		82.4482		67.0265			40.768		36.4009			#DIV/0!		76.7952		#REF!
2030-03-14	794		82.4482		67.0265			40.768		36.4009			#DIV/0!		76.7952		#REF!
2030-03-21	795		82.4482		45.4772			40.768		10.3422			#DIV/0!		25.8554		#REF!
2030-03-28	796		82.4482		45.4772			40.768		10.3422			#DIV/0!		25.8554		#REF!
2030-04-04	797		82.4482		45.4772			40.768		10.3422			#DIV/0!		25.8554		#REF!
2030-04-11	798		82.4482		45.4772			40.768		10.3422			#DIV/0!		25.8554		#REF!
2030-04-18	799		82.4482		37			40.768		12.7624			#DIV/0!		34.4931		#REF!
2030-04-25	800		82.4482		37			40.768		12.7624			#DIV/0!		34.4931		#REF!
2030-05-02	801		82.4482		37			40.768		12.7624			#DIV/0!		34.4931		#REF!
2030-05-09	802		82.4482		37			40.768		12.7624			#DIV/0!		34.4931		#REF!
2030-05-16	803		82.4482		#DIV/0!			40.768		#DIV/0!			#DIV/0!		#DIV/0!		#REF!
2030-05-23	804		82.4482		#DIV/0!			40.768		#DIV/0!			#DIV/0!		#DIV/0!		#REF!
2030-05-30	805		82.4482		#DIV/0!			40.768		#DIV/0!			#DIV/0!		#DIV/0!		#REF!
2030-06-06	806		82.4482		#DIV/0!			40.768		#DIV/0!			#DIV/0!		#DIV/0!		#REF!
2030-06-13	807		82.4482		#DIV/0!			40.768		#DIV/0!			#DIV/0!		#DIV/0!		#REF!
2030-06-20	808		82.4482		#DIV/0!			40.768		#DIV/0!			#DIV/0!		#DIV/0!		#REF!
2030-06-27	809		82.4482		#DIV/0!			40.768		#DIV/0!			#DIV/0!		#DIV/0!		#REF!
2030-07-04	810		82.4482		#DIV/0!			40.768		#DIV/0!			#DIV/0!		#DIV/0!		#REF!
2030-07-11	811		82.4482		#DIV/0!			40.768		#DIV/0!			#DIV/0!		#DIV/0!		#REF!
2030-07-18	812		82.4482		#DIV/0!			40.768		#DIV/0!			#DIV/0!		#DIV/0!		#REF!
2030-07-25	813		82.4482		#DIV/0!			40.768		#DIV/0!			#DIV/0!		#DIV/0!		#REF!
2030-08-01	814		82.4482		#DIV/0!			40.768		#DIV/0!			#DIV/0!		#DIV/0!		#REF!
2030-08-08	815		82.4482		#DIV/0!			40.768		#DIV/0!			#DIV/0!		#DIV/0!		#REF!
2030-08-15	816		82.4482		#DIV/0!			40.768		#DIV/0!			#DIV/0!		#DIV/0!		#REF!
2030-08-22	817		82.4482		#DIV/0!			40.768		#DIV/0!			#DIV/0!		#DIV/0!		#REF!
2030-08-29	818		82.4482		#DIV/0!			40.768		#DIV/0!			#DIV/0!		#DIV/0!		#REF!
2030-09-05	819		82.4482		#DIV/0!			40.768		#DIV/0!			#DIV/0!		#DIV/0!		#REF!
2030-09-12	820		82.4482		#DIV/0!			40.768		#DIV/0!			#DIV/0!		#DIV/0!		#REF!
2030-09-19	821		82.4482		#DIV/0!			40.768		#DIV/0!			#DIV/0!		#DIV/0!		#REF!
2030-09-26	822		82.4482		#DIV/0!			40.768		#DIV/0!			#DIV/0!		#DIV/0!		#REF!
2030-10-03	823		82.4482		#DIV/0!			40.768		#DIV/0!			#DIV/0!		#DIV/0!		#REF!
2030-10-10	824		82.4482		#DIV/0!			40.768		#DIV/0!			#DIV/0!		#DIV/0!		#REF!
2030-10-17	825		82.4482		#DIV/0!			40.768		#DIV/0!			#DIV/0!		#DIV/0!		#REF!
2030-10-24	826		82.4482		#DIV/0!			40.768		#DIV/0!			#DIV/0!		#DIV/0!		#REF!
2030-10-31	827		82.4482		#DIV/0!			40.768		#DIV/0!			#DIV/0!		#DIV/0!		#REF!
2030-11-07	828		82.4482		#DIV/0!			40.768		#DIV/0!			#DIV/0!		#DIV/0!		#REF!
2030-11-14	829		82.4482		#DIV/0!			40.768		#DIV/0!			#DIV/0!		#DIV/0!		#REF!
2030-11-21	830		82.4482		#DIV/0!			40.768		#DIV/0!			#DIV/0!		#DIV/0!		#REF!
2030-11-28	831		82.4482		#DIV/0!			40.768		#DIV/0!			#DIV/0!		#DIV/0!		#REF!
2030-12-05	832		82.4482		#DIV/0!			40.768		#DIV/0!			#DIV/0!		#DIV/0!		#REF!
2030-12-12	833		82.4482		#DIV/0!			40.768		#DIV/0!			#DIV/0!		#DIV/0!		#REF!
2030-12-19	834		82.4482		#DIV/0!			40.768		#DIV/0!			#DIV/0!		#DIV/0!		#REF!
2030-12-26	835		82.4482		#DIV/0!			40.768		#DIV/0!			#DIV/0!		#DIV/0!		#REF!
2031-01-02	836		82.4482		#DIV/0!			40.768		#DIV/0!			#DIV/0!		#DIV/0!		#REF!
2031-01-09	837		82.4482		#DIV/0!			40.768		#DIV/0!			#DIV/0!		#DIV/0!		#REF!
2031-01-16	838		82.4482		88.5297			40.768		47.4461			#DIV/0!		67.9743		#REF!
2031-01-23	839		82.4482		88.5297			40.768		47.4461			#DIV/0!		67.9743		#REF!
2031-01-30	840		82.4482		88.5297			40.768		47.4461			#DIV/0!		67.9743		#REF!
2031-02-06	841		82.4482		88.5297			40.768		47.4461			#DIV/0!		67.9743		#REF!
2031-02-13	842		82.4482		67.0265			40.768		36.4009			#DIV/0!		76.7952		#REF!
2031-02-20	843		82.4482		67.0265			40.768		36.4009			#DIV/0!		76.7952		#REF!
2031-02-27	844		82.4482		67.0265			40.768		36.4009			#DIV/0!		76.7952		#REF!
2031-03-06	845		82.4482		67.0265			40.768		36.4009			#DIV/0!		76.7952		#REF!
2031-03-13	846		82.4482		67.0265			40.768		36.4009			#DIV/0!		76.7952		#REF!
2031-03-20	847		82.4482		45.4772			40.768		10.3422			#DIV/0!		25.8554		#REF!
2031-03-27	848		82.4482		45.4772			40.768		10.3422			#DIV/0!		25.8554		#REF!
2031-04-03	849		82.4482		45.4772			40.768		10.3422			#DIV/0!		25.8554		#REF!
2031-04-10	850		82.4482		45.4772			40.768		10.3422			#DIV/0!		25.8554		#REF!
2031-04-17	851		82.4482		37			40.768		12.7624			#DIV/0!		34.4931		#REF!
2031-04-24	852		82.4482		37			40.768		12.7624			#DIV/0!		34.4931		#REF!
2031-05-01	853		82.4482		37			40.768		12.7624			#DIV/0!		34.4931		#REF!
2031-05-08	854		82.4482		37			40.768		12.7624			#DIV/0!		34.4931		#REF!
2031-05-15	855		82.4482		#DIV/0!			40.768		#DIV/0!			#DIV/0!		#DIV/0!		#REF!
2031-05-22	856		82.4482		#DIV/0!			40.768		#DIV/0!			#DIV/0!		#DIV/0!		#REF!
2031-05-29	857		82.4482		#DIV/0!			40.768		#DIV/0!			#DIV/0!		#DIV/0!		#REF!
2031-06-05	858		82.4482		#DIV/0!			40.768		#DIV/0!			#DIV/0!		#DIV/0!		#REF!
2031-06-12	859		82.4482		#DIV/0!			40.768		#DIV/0!			#DIV/0!		#DIV/0!		#REF!
2031-06-19	860		82.4482		#DIV/0!			40.768		#DIV/0!			#DIV/0!		#DIV/0!		#REF!
2031-06-26	861		82.4482		#DIV/0!			40.768		#DIV/0!			#DIV/0!		#DIV/0!		#REF!
2031-07-03	862		82.4482		#DIV/0!			40.768		#DIV/0!			#DIV/0!		#DIV/0!		#REF!
2031-07-10	863		82.4482		#DIV/0!			40.768		#DIV/0!			#DIV/0!		#DIV/0!		#REF!
2031-07-17	864		82.4482		#DIV/0!			40.768		#DIV/0!			#DIV/0!		#DIV/0!		#REF!
2031-07-24	865		82.4482		#DIV/0!			40.768		#DIV/0!			#DIV/0!		#DIV/0!		#REF!
2031-07-31	866		82.4482		#DIV/0!			40.768		#DIV/0!			#DIV/0!		#DIV/0!		#REF!
2031-08-07	867		82.4482		#DIV/0!			40.768		#DIV/0!			#DIV/0!		#DIV/0!		#REF!
2031-08-14	868		82.4482		#DIV/0!			40.768		#DIV/0!			#DIV/0!		#DIV/0!		#REF!
2031-08-21	869		82.4482		#DIV/0!			40.768		#DIV/0!			#DIV/0!		#DIV/0!		#REF!
2031-08-28	870		82.4482		#DIV/0!			40.768		#DIV/0!			#DIV/0!		#DIV/0!		#REF!
2031-09-04	871		82.4482		#DIV/0!			40.768		#DIV/0!			#DIV/0!		#DIV/0!		#REF!
2031-09-11	872		82.4482		#DIV/0!			40.768		#DIV/0!			#DIV/0!		#DIV/0!		#REF!
2031-09-18	873		82.4482		#DIV/0!			40.768		#DIV/0!			#DIV/0!		#DIV/0!		#REF!
2031-09-25	874		82.4482		#DIV/0!			40.768		#DIV/0!			#DIV/0!		#DIV/0!		#REF!
2031-10-02	875		82.4482		#DIV/0!			40.768		#DIV/0!			#DIV/0!		#DIV/0!		#REF!
2031-10-09	876		82.4482		#DIV/0!			40.768		#DIV/0!			#DIV/0!		#DIV/0!		#REF!
2031-10-16	877		82.4482		#DIV/0!			40.768		#DIV/0!			#DIV/0!		#DIV/0!		#REF!
2031-10-23	878		82.4482		#DIV/0!			40.768		#DIV/0!			#DIV/0!		#DIV/0!		#REF!
2031-10-30	879		82.4482		#DIV/0!			40.768		#DIV/0!			#DIV/0!		#DIV/0!		#REF!
2031-11-06	880		82.4482		#DIV/0!			40.768		#DIV/0!			#DIV/0!		#DIV/0!		#REF!
2031-11-13	881		82.4482		#DIV/0!			40.768		#DIV/0!			#DIV/0!		#DIV/0!		#REF!
2031-11-20	882		82.4482		#DIV/0!			40.768		#DIV/0!			#DIV/0!		#DIV/0!		#REF!
2031-11-27	883		82.4482		#DIV/0!			40.768		#DIV/0!			#DIV/0!		#DIV/0!		#REF!
2031-12-04	884		82.4482		#DIV/0!			40.768		#DIV/0!			#DIV/0!		#DIV/0!		#REF!
2031-12-11	885		82.4482		#DIV/0!			40.768		#DIV/0!			#DIV/0!		#DIV/0!		#REF!
2031-12-18	886		82.4482		#DIV/0!			40.768		#DIV/0!			#DIV/0!		#DIV/0!		#REF!
2031-12-25	887		82.4482		#DIV/0!			40.768		#DIV/0!			#DIV/0!		#DIV/0!		#REF!
2032-01-01	888		82.4482		#DIV/0!			40.768		#DIV/0!			#DIV/0!		#DIV/0!		#REF!
2032-01-08	889		82.4482		#DIV/0!			40.768		#DIV/0!			#DIV/0!		#DIV/0!		#REF!
2032-01-15	890		82.4482		88.5297			40.768		47.4461			#DIV/0!		67.9743		#REF!
2032-01-22	891		82.4482		88.5297			40.768		47.4461			#DIV/0!		67.9743		#REF!
2032-01-29	892		82.4482		88.5297			40.768		47.4461			#DIV/0!		67.9743		#REF!
2032-02-05	893		82.4482		88.5297			40.768		47.4461			#DIV/0!		67.9743		#REF!
2032-02-12	894		82.4482		67.0265			40.768		36.4009			#DIV/0!		76.7952		#REF!
2032-02-19	895		82.4482		67.0265			40.768		36.4009			#DIV/0!		76.7952		#REF!
2032-02-26	896		82.4482		67.0265			40.768		36.4009			#DIV/0!		76.7952		#REF!
2032-03-04	897		82.4482		67.0265			40.768		36.4009			#DIV/0!		76.7952		#REF!
2032-03-11	898		82.4482		67.0265			40.768		36.4009			#DIV/0!		76.7952		#REF!
2032-03-18	899		82.4482		45.4772			40.768		10.3422			#DIV/0!		25.8554		#REF!
2032-03-25	900		82.4482		45.4772			40.768		10.3422			#DIV/0!		25.8554		#REF!
2032-04-01	901		82.4482		45.4772			40.768		10.3422			#DIV/0!		25.8554		#REF!
2032-04-08	902		82.4482		45.4772			40.768		10.3422			#DIV/0!		25.8554		#REF!
2032-04-15	903		82.4482		37			40.768		12.7624			#DIV/0!		34.4931		#REF!
2032-04-22	904		82.4482		37			40.768		12.7624			#DIV/0!		34.4931		#REF!
2032-04-29	905		82.4482		37			40.768		12.7624			#DIV/0!		34.4931		#REF!
2032-05-06	906		82.4482		37			40.768		12.7624			#DIV/0!		34.4931		#REF!
2032-05-13	907		82.4482		#DIV/0!			40.768		#DIV/0!			#DIV/0!		#DIV/0!		#REF!
2032-05-20	908		82.4482		#DIV/0!			40.768		#DIV/0!			#DIV/0!		#DIV/0!		#REF!
2032-05-27	909		82.4482		#DIV/0!			40.768		#DIV/0!			#DIV/0!		#DIV/0!		#REF!
2032-06-03	910		82.4482		#DIV/0!			40.768		#DIV/0!			#DIV/0!		#DIV/0!		#REF!
2032-06-10	911		82.4482		#DIV/0!			40.768		#DIV/0!			#DIV/0!		#DIV/0!		#REF!
2032-06-17	912		82.4482		#DIV/0!			40.768		#DIV/0!			#DIV/0!		#DIV/0!		#REF!
2032-06-24	913		82.4482		#DIV/0!			40.768		#DIV/0!			#DIV/0!		#DIV/0!		#REF!
2032-07-01	914		82.4482		#DIV/0!			40.768		#DIV/0!			#DIV/0!		#DIV/0!		#REF!
2032-07-08	915		82.4482		#DIV/0!			40.768		#DIV/0!			#DIV/0!		#DIV/0!		#REF!
2032-07-15	916		82.4482		#DIV/0!			40.768		#DIV/0!			#DIV/0!		#DIV/0!		#REF!
2032-07-22	917		82.4482		#DIV/0!			40.768		#DIV/0!			#DIV/0!		#DIV/0!		#REF!
2032-07-29	918		82.4482		#DIV/0!			40.768		#DIV/0!			#DIV/0!		#DIV/0!		#REF!
2032-08-05	919		82.4482		#DIV/0!			40.768		#DIV/0!			#DIV/0!		#DIV/0!		#REF!
2032-08-12	920		82.4482		#DIV/0!			40.768		#DIV/0!			#DIV/0!		#DIV/0!		#REF!
2032-08-19	921		82.4482		#DIV/0!			40.768		#DIV/0!			#DIV/0!		#DIV/0!		#REF!
2032-08-26	922		82.4482		#DIV/0!			40.768		#DIV/0!			#DIV/0!		#DIV/0!		#REF!
2032-09-02	923		82.4482		#DIV/0!			40.768		#DIV/0!			#DIV/0!		#DIV/0!		#REF!
2032-09-09	924		82.4482		#DIV/0!			40.768		#DIV/0!			#DIV/0!		#DIV/0!		#REF!
2032-09-16	925		82.4482		#DIV/0!			40.768		#DIV/0!			#DIV/0!		#DIV/0!		#REF!
2032-09-23	926		82.4482		#DIV/0!			40.768		#DIV/0!			#DIV/0!		#DIV/0!		#REF!
2032-09-30	927		82.4482		#DIV/0!			40.768		#DIV/0!			#DIV/0!		#DIV/0!		#REF!
2032-10-07	928		82.4482		#DIV/0!			40.768		#DIV/0!			#DIV/0!		#DIV/0!		#REF!
2032-10-14	929		82.4482		#DIV/0!			40.768		#DIV/0!			#DIV/0!		#DIV/0!		#REF!
2032-10-21	930		82.4482		#DIV/0!			40.768		#DIV/0!			#DIV/0!		#DIV/0!		#REF!
2032-10-28	931		82.4482		#DIV/0!			40.768		#DIV/0!			#DIV/0!		#DIV/0!		#REF!
2032-11-04	932		82.4482		#DIV/0!			40.768		#DIV/0!			#DIV/0!		#DIV/0!		#REF!
2032-11-11	933		82.4482		#DIV/0!			40.768		#DIV/0!			#DIV/0!		#DIV/0!		#REF!
2032-11-18	934		82.4482		#DIV/0!			40.768		#DIV/0!			#DIV/0!		#DIV/0!		#REF!
2032-11-25	935		82.4482		#DIV/0!			40.768		#DIV/0!			#DIV/0!		#DIV/0!		#REF!
2032-12-02	936		82.4482		#DIV/0!			40.768		#DIV/0!			#DIV/0!		#DIV/0!		#REF!
2032-12-09	937		82.4482		#DIV/0!			40.768		#DIV/0!			#DIV/0!		#DIV/0!		#REF!
2032-12-16	938		82.4482		#DIV/0!			40.768		#DIV/0!			#DIV/0!		#DIV/0!		#REF!
2032-12-23	939		82.4482		#DIV/0!			40.768		#DIV/0!			#DIV/0!		#DIV/0!		#REF!
2032-12-30	940		82.4482		#DIV/0!			40.768		#DIV/0!			#DIV/0!		#DIV/0!		#REF!
2033-01-06	941		82.4482		#DIV/0!			40.768		#DIV/0!			#DIV/0!		#DIV/0!		#REF!
2033-01-13	942		82.4482		88.5297			40.768		47.4461			#DIV/0!		67.9743		#REF!
2033-01-20	943		82.4482		88.5297			40.768		47.4461			#DIV/0!		67.9743		#REF!
2033-01-27	944		82.4482		88.5297			40.768		47.4461			#DIV/0!		67.9743		#REF!
2033-02-03	945		82.4482		88.5297			40.768		47.4461			#DIV/0!		67.9743		#REF!
2033-02-10	946		82.4482		67.0265			40.768		36.4009			#DIV/0!		76.7952		#REF!
2033-02-17	947		82.4482		67.0265			40.768		36.4009			#DIV/0!		76.7952		#REF!
2033-02-24	948		82.4482		67.0265			40.768		36.4009			#DIV/0!		76.7952		#REF!
2033-03-03	949		82.4482		67.0265			40.768		36.4009			#DIV/0!		76.7952		#REF!
2033-03-10	950		82.4482		67.0265			40.768		36.4009			#DIV/0!		76.7952		#REF!
2033-03-17	951		82.4482		45.4772			40.768		10.3422			#DIV/0!		25.8554		#REF!
2033-03-24	952		82.4482		45.4772			40.768		10.3422			#DIV/0!		25.8554		#REF!
2033-03-31	953		82.4482		45.4772			40.768		10.3422			#DIV/0!		25.8554		#REF!
2033-04-07	954		82.4482		45.4772			40.768		10.3422			#DIV/0!		25.8554		#REF!
2033-04-14	955		82.4482		37			40.768		12.7624			#DIV/0!		34.4931		#REF!
2033-04-21	956		82.4482		37			40.768		12.7624			#DIV/0!		34.4931		#REF!
2033-04-28	957		82.4482		37			40.768		12.7624			#DIV/0!		34.4931		#REF!
2033-05-05	958		82.4482		37			40.768		12.7624			#DIV/0!		34.4931		#REF!
2033-05-12	959		82.4482		#DIV/0!			40.768		#DIV/0!			#DIV/0!		#DIV/0!		#REF!
2033-05-19	960		82.4482		#DIV/0!			40.768		#DIV/0!			#DIV/0!		#DIV/0!		#REF!
2033-05-26	961		82.4482		#DIV/0!			40.768		#DIV/0!			#DIV/0!		#DIV/0!		#REF!
2033-06-02	962		82.4482		#DIV/0!			40.768		#DIV/0!			#DIV/0!		#DIV/0!		#REF!
2033-06-09	963		82.4482		#DIV/0!			40.768		#DIV/0!			#DIV/0!		#DIV/0!		#REF!
2033-06-16	964		82.4482		#DIV/0!			40.768		#DIV/0!			#DIV/0!		#DIV/0!		#REF!
2033-06-23	965		82.4482		#DIV/0!			40.768		#DIV/0!			#DIV/0!		#DIV/0!		#REF!
2033-06-30	966		82.4482		#DIV/0!			40.768		#DIV/0!			#DIV/0!		#DIV/0!		#REF!
2033-07-07	967		82.4482		#DIV/0!			40.768		#DIV/0!			#DIV/0!		#DIV/0!		#REF!
2033-07-14	968		82.4482		#DIV/0!			40.768		#DIV/0!			#DIV/0!		#DIV/0!		#REF!
2033-07-21	969		82.4482		#DIV/0!			40.768		#DIV/0!			#DIV/0!		#DIV/0!		#REF!
2033-07-28	970		82.4482		#DIV/0!			40.768		#DIV/0!			#DIV/0!		#DIV/0!		#REF!
2033-08-04	971		82.4482		#DIV/0!			40.768		#DIV/0!			#DIV/0!		#DIV/0!		#REF!
2033-08-11	972		82.4482		#DIV/0!			40.768		#DIV/0!			#DIV/0!		#DIV/0!		#REF!
2033-08-18	973		82.4482		#DIV/0!			40.768		#DIV/0!			#DIV/0!		#DIV/0!		#REF!
2033-08-25	974		82.4482		#DIV/0!			40.768		#DIV/0!			#DIV/0!		#DIV/0!		#REF!
2033-09-01	975		82.4482		#DIV/0!			40.768		#DIV/0!			#DIV/0!		#DIV/0!		#REF!
2033-09-08	976		82.4482		#DIV/0!			40.768		#DIV/0!			#DIV/0!		#DIV/0!		#REF!
2033-09-15	977		82.4482		#DIV/0!			40.768		#DIV/0!			#DIV/0!		#DIV/0!		#REF!
2033-09-22	978		82.4482		#DIV/0!			40.768		#DIV/0!			#DIV/0!		#DIV/0!		#REF!
2033-09-29	979		82.4482		#DIV/0!			40.768		#DIV/0!			#DIV/0!		#DIV/0!		#REF!
2033-10-06	980		82.4482		#DIV/0!			40.768		#DIV/0!			#DIV/0!		#DIV/0!		#REF!
2033-10-13	981		82.4482		#DIV/0!			40.768		#DIV/0!			#DIV/0!		#DIV/0!		#REF!
2033-10-20	982		82.4482		#DIV/0!			40.768		#DIV/0!			#DIV/0!		#DIV/0!		#REF!
2033-10-27	983		82.4482		#DIV/0!			40.768		#DIV/0!			#DIV/0!		#DIV/0!		#REF!
2033-11-03	984		82.4482		#DIV/0!			40.768		#DIV/0!			#DIV/0!		#DIV/0!		#REF!
2033-11-10	985		82.4482		#DIV/0!			40.768		#DIV/0!			#DIV/0!		#DIV/0!		#REF!
2033-11-17	986		82.4482		#DIV/0!			40.768		#DIV/0!			#DIV/0!		#DIV/0!		#REF!
2033-11-24	987		82.4482		#DIV/0!			40.768		#DIV/0!			#DIV/0!		#DIV/0!		#REF!
2033-12-01	988		82.4482		#DIV/0!			40.768		#DIV/0!			#DIV/0!		#DIV/0!		#REF!
2033-12-08	989		82.4482		#DIV/0!			40.768		#DIV/0!			#DIV/0!		#DIV/0!		#REF!
2033-12-15	990		82.4482		#DIV/0!			40.768		#DIV/0!			#DIV/0!		#DIV/0!		#REF!
2033-12-22	991		82.4482		#DIV/0!			40.768		#DIV/0!			#DIV/0!		#DIV/0!		#REF!
2033-12-29	992		82.4482		#DIV/0!			40.768		#DIV/0!			#DIV/0!		#DIV/0!		#REF!
2034-01-05	993		82.4482		#DIV/0!			40.768		#DIV/0!			#DIV/0!		#DIV/0!		#REF!
2034-01-12	994		82.4482		88.5297			40.768		47.4461			#DIV/0!		67.9743		#REF!
2034-01-19	995		82.4482		88.5297			40.768		47.4461			#DIV/0!		67.9743		#REF!
2034-01-26	996		82.4482		88.5297			40.768		47.4461			#DIV/0!		67.9743		#REF!
2034-02-02	997		82.4482		88.5297			40.768		47.4461			#DIV/0!		67.9743		#REF!
2034-02-09	998		82.4482		67.0265			40.768		36.4009			#DIV/0!		76.7952		#REF!
2034-02-16	999		82.4482		67.0265			40.768		36.4009			#DIV/0!		76.7952		#REF!
2034-02-23	1000		82.4482		67.0265			40.768		36.4009			#DIV/0!		76.7952		#REF!
2034-03-02	1001		82.4482		67.0265			40.768		36.4009			#DIV/0!		76.7952		#REF!
2034-03-09	1002		82.4482		67.0265			40.768		36.4009			#DIV/0!		76.7952		#REF!
2034-03-16	1003		82.4482		45.4772			40.768		10.3422			#DIV/0!		25.8554		#REF!
2034-03-23	1004		82.4482		45.4772			40.768		10.3422			#DIV/0!		25.8554		#REF!
2034-03-30	1005		82.4482		45.4772			40.768		10.3422			#DIV/0!		25.8554		#REF!
2034-04-06	1006		82.4482		45.4772			40.768		10.3422			#DIV/0!		25.8554		#REF!
2034-04-13	1007		82.4482		37			40.768		12.7624			#DIV/0!		34.4931		#REF!
2034-04-20	1008		82.4482		37			40.768		12.7624			#DIV/0!		34.4931		#REF!
2034-04-27	1009		82.4482		37			40.768		12.7624			#DIV/0!		34.4931		#REF!
2034-05-04	1010		82.4482		37			40.768		12.7624			#DIV/0!		34.4931		#REF!
2034-05-11	1011		82.4482		#DIV/0!			40.768		#DIV/0!			#DIV/0!		#DIV/0!		#REF!
2034-05-18	1012		82.4482		#DIV/0!			40.768		#DIV/0!			#DIV/0!		#DIV/0!		#REF!
2034-05-25	1013		82.4482		#DIV/0!			40.768		#DIV/0!			#DIV/0!		#DIV/0!		#REF!
2034-06-01	1014		82.4482		#DIV/0!			40.768		#DIV/0!			#DIV/0!		#DIV/0!		#REF!
2034-06-08	1015		82.4482		#DIV/0!			40.768		#DIV/0!			#DIV/0!		#DIV/0!		#REF!
2034-06-15	1016		82.4482		#DIV/0!			40.768		#DIV/0!			#DIV/0!		#DIV/0!		#REF!
2034-06-22	1017		82.4482		#DIV/0!			40.768		#DIV/0!			#DIV/0!		#DIV/0!		#REF!
2034-06-29	1018		82.4482		#DIV/0!			40.768		#DIV/0!			#DIV/0!		#DIV/0!		#REF!
2034-07-06	1019		82.4482		#DIV/0!			40.768		#DIV/0!			#DIV/0!		#DIV/0!		#REF!
2034-07-13	1020		82.4482		#DIV/0!			40.768		#DIV/0!			#DIV/0!		#DIV/0!		#REF!
2034-07-20	1021		82.4482		#DIV/0!			40.768		#DIV/0!			#DIV/0!		#DIV/0!		#REF!
2034-07-27	1022		82.4482		#DIV/0!			40.768		#DIV/0!			#DIV/0!		#DIV/0!		#REF!
2034-08-03	1023		82.4482		#DIV/0!			40.768		#DIV/0!			#DIV/0!		#DIV/0!		#REF!
2034-08-10	1024		82.4482		#DIV/0!			40.768		#DIV/0!			#DIV/0!		#DIV/0!		#REF!
2034-08-17	1025		82.4482		#DIV/0!			40.768		#DIV/0!			#DIV/0!		#DIV/0!		#REF!
2034-08-24	1026		82.4482		#DIV/0!			40.768		#DIV/0!			#DIV/0!		#DIV/0!		#REF!
2034-08-31	1027		82.4482		#DIV/0!			40.768		#DIV/0!			#DIV/0!		#DIV/0!		#REF!
2034-09-07	1028		82.4482		#DIV/0!			40.768		#DIV/0!			#DIV/0!		#DIV/0!		#REF!
2034-09-14	1029		82.4482		#DIV/0!			40.768		#DIV/0!			#DIV/0!		#DIV/0!		#REF!
2034-09-21	1030		82.4482		#DIV/0!			40.768		#DIV/0!			#DIV/0!		#DIV/0!		#REF!
2034-09-28	1031		82.4482		#DIV/0!			40.768		#DIV/0!			#DIV/0!		#DIV/0!		#REF!
2034-10-05	1032		82.4482		#DIV/0!			40.768		#DIV/0!			#DIV/0!		#DIV/0!		#REF!
2034-10-12	1033		82.4482		#DIV/0!			40.768		#DIV/0!			#DIV/0!		#DIV/0!		#REF!
2034-10-19	1034		82.4482		#DIV/0!			40.768		#DIV/0!			#DIV/0!		#DIV/0!		#REF!
2034-10-26	1035		82.4482		#DIV/0!			40.768		#DIV/0!			#DIV/0!		#DIV/0!		#REF!
2034-11-02	1036		82.4482		#DIV/0!			40.768		#DIV/0!			#DIV/0!		#DIV/0!		#REF!
2034-11-09	1037		82.4482		#DIV/0!			40.768		#DIV/0!			#DIV/0!		#DIV/0!		#REF!
2034-11-16	1038		82.4482		#DIV/0!			40.768		#DIV/0!			#DIV/0!		#DIV/0!		#REF!
2034-11-23	1039		82.4482		#DIV/0!			40.768		#DIV/0!			#DIV/0!		#DIV/0!		#REF!
2034-11-30	1040		82.4482		#DIV/0!			40.768		#DIV/0!			#DIV/0!		#DIV/0!		#REF!
2034-12-07	1041		82.4482		#DIV/0!			40.768		#DIV/0!			#DIV/0!		#DIV/0!		#REF!
2034-12-14	1042		82.4482		#DIV/0!			40.768		#DIV/0!			#DIV/0!		#DIV/0!		#REF!
2034-12-21	1043		82.4482		0			40.768		0			#DIV/0!		0		#REF!
2034-12-28	1044		82.4482		#DIV/0!			40.768		#DIV/0!			#DIV/0!		#DIV/0!		#REF!
2035-01-04	1045		82.4482		#DIV/0!			40.768		#DIV/0!			#DIV/0!		#DIV/0!		#REF!
2035-01-11	1046		82.4482		88.5297			40.768		47.4461			#DIV/0!		67.9743		#REF!
2035-01-18	1047		82.4482		88.5297			40.768		47.4461			#DIV/0!		67.9743		#REF!
2035-01-25	1048		82.4482		88.5297			40.768		47.4461			#DIV/0!		67.9743		#REF!
2035-02-01	1049		82.4482		88.5297			40.768		47.4461			#DIV/0!		67.9743		#REF!
2035-02-08	1050		82.4482		67.0265			40.768		36.4009			#DIV/0!		76.7952		#REF!
2035-02-15	1051		82.4482		67.0265			40.768		36.4009			#DIV/0!		76.7952		#REF!
2035-02-22	1052		82.4482		67.0265			40.768		36.4009			#DIV/0!		76.7952		#REF!
