# Supplementary material for: EPIMIC: A Simple Homemade Computer Program for Real-Time EPIdemiological Surveillance and Alert Based on MICrobiological Data
Source: PLoS One. 2015 Dec 14;10(12):e0144178. doi: 10.1371/journal.pone.0144178 (PMC4682850; doi:10.1371/journal.pone.0144178)
Supplement: S3 Table — Items were classified according to infectious syndromes or platforms based on specific technologies or dedicated to specific pathogens. (XLSX) [file pone.0144178.s003.xlsx]

## Sheet: EPIMIC_organization
Syndromes or technological platform surveyed	Samples / tests / pathogens surveyed	Item surveyed (numbers include numbers of testing and of positive testing)
Critical/rare bacteria species	Critical pathogenes	Numbers of critical pathogens
	Rare bacteria species	Numbers of strains isolated for rare bacteria species
	Weekly monitoring of rare bacteria species	Numbers of strains isolated for rare bacteria species
Antibiotics	Antibiotic-resistance	Gram-negative bacteria
		Gram-positive bacteria
Urinary-tract infections	Urine samples	Total numbers of samples
		Numbers of seeding
		Numbers of E. coli strains isolated
		Numbers of P. aeruginosa strains isolated
		Numbers of other Enterobacteria strains isolated
		Numbers of yeast isolated
		Numbers of S.agalactiae strains isolated
		Numbers of other bacteria isolation
Bacteremia	Blood cultures	Total numbers of blood-culture
		Numbers of patients with blood-culture
		Numbers of Enterobacteria strains isolated
		Numbers of other gram-negative strains isolated
		Numbers of Streptococcus spp. strains isolated
		Numbers of Staphylococcus spp. strains isolated
		Numbers of coagulase-negative Staphylococcus spp. strains isolated
		Numbers of yeast isolated
		Numbers of Lactobacilli strains isolated
		Numbers of Streptococcus agalactiae strains isolated
		Numbers of other bacteria strains isolated
	Blood cultures from incoming patients	Total numbers of blood-culture from incoming patients
		Numbers of incoming patients with blood-culture
		Numbers of Enterobacteria strains isolated
		Numbers of other gram-negative strains isolated
		Numbers of Streptococcus spp. strains isolated
		Numbers of Staphylococcus spp. strains isolated
		Numbers of coagulase-negative Staphylococcus spp. strains isolated
		Numbers of yeast isolated
		Numbers of Lactobacilli strains isolated
		Numbers of other bacteria strains isolated
	Nosocomial bacteremia	Total numbers of nosocomial bacteremia
		Nosocomial bacteremia from Timone hospital
		Nosocomial bacteremia from Conception hospital
		Nosocomial bacteremia from North hospital
		Nosocomial bacteremia from South hospital
		Numbers of S.aureus strains causing nosocomial bacteremia
		Numbers of coagulase-negative Staphylococcus spp. causing bacteremia
		Numbers of P. aeruginosa strains causing nosocomial bacteremia
		Numbers of Enterobacteria strains causing nosocomial bacteremia
		Numbers of other bacteria strains causing nosocomial bacteremia
		Mortality caused by nosocomial bactereremia
		Mortality caused by non-nosocomial bactereremia
	Endocarditis kit	Numbers of kits for endocarditis
	Pericarditis kit	Numbers of kits for pericarditis
Molecular biology	Puncture and pus / cutaneous and mucosa	Numbers of lymph nodes
		Numbers of aspirate
		Numbers of peritoneal fluids
		Numbers of mucocutaneous pus
		Numbers of deep pus
	Bacterial molecular biology	Numbers of lymphe nodes
		Numbers of cerebrospinal fluid
		Numbers of serology
		Numbers of aqueous humor
		Numbers of valves
		Numbers of biopsies
		Numbers of sputum and bronchoalveolar fluids
		Numbers of other
Sexually Transmitted Infections	Culture and Polymerase Chain Reaction (PCR) identification	Numbers of Neisseria gonorrhoeae cultures
		Numbers of Neisseria gonorrhoeae PCR
		Numbers of Chlamydia trachomatis PCR
	Bacterial serology	Total numbers of Syphilis
		Numbers of active Syphilis
	Human Immunodeficiency Virus (HIV) - Human papillomavirus viruses (HPV)	Numbers of positive HIV serology
		Numbers of HIV seropositivity discovery
		Numbers of HIV primary infection
		Numbers of non-specific HIV serologic reactivity
		Numbers of Papillomavirus
		Numbers of Papillomavirus 16 type
		Numbers of Papillomavirus 18 type
	Hepatitis B (HBV) and Hepatitis C (HCV) viruses	Numbers of positive HBV serology
		Numbers of HBV discovery
		Numbers of positive HCV serology
		Numbers of HCV discovery
		Numbers of non-specific HCV serology reactivity
Cerebrospinal fluid (CF)	Bacteria	Numbers of communotary meningitis
		Numbers of nosocomial meningitis
		Numbers of carcinomatous meningitis
		Numbers of CFs treated in bacteriology
		Numbers of N. meningitidis
		Numbers PCR performed to search N. meningitidis
		Numbers of gram-negative bacteria culture
		Numbers of other culture
		Numbers of S. pneumoniae PCR
		Numbers of T. whipplei PCR
		Numbers of other PCR
	Virus	Numbers of Enterovirus PCR
		Numbers of Herpesviridae PCR
		Numbers of Toscana virus PCR
		Numbers of West Nile Virus PCR
		Numbers of Lymphocytic choriomeningitis PCR
	Meningoencephalitis kit	Number of kits for meningoencephalitis
Mycobacteria	Mycobacteria	Numbers of direct exams
		Total numbers of culture
		Numbers of culture of Mycobacterium tuberculosis
		Numbers of culture of other Mycobacterium spp.
		Numbers of Mycobacterium spp. PCR
		Numbers of Mycobacterium tuberculosis Beijing
Point of care (POC)	POC	Total of the POC
		Numbers of flu
		Numbers of urinary pneumococcal
		Numbers of respiratory syncytial virus
		Numbers of urinary Legionella
		Numbers of Mycoplasma pneumoniae PCR
		Numbers of Coxiella burnetti PCR
		Numbers of S.aureus
		Numbers of B. pertussis PCR
		Numbers of Pneumocystis jirovecii PCR
		Numbers of Streptococcus A group
		Numbers of infectious mononucleosis
		Numbers of Rotavirus
		Numbers of Adenovirus
		Numbers of C.difficile toxins
		Numbers of Norovirus
		Numbers of CFs cytology
		Numbers of Enterovirus
		Numbers of meningitis PCR
		Numbers of pneumococci PCR
		Numbers of Herpes simplex virus PCR
		Numbers of Cryptococcal
		Numbers of HIV rapid tests
		Numbers of S.agalactiae
		Numbers of H.pylori
		Numbers of paludism
		Numbers of dengue
		Numbers of urinary bands
		Numbers of tetanus toxin
		Numbers of procalcitonin
		Numbers of Atopobium vaginalis
Bone infections	Bones bacteriology	Numbers of bone samples
	Bones kit	Numbers of kits for bones
Eye infections	Eyes bacteriology	Numbers of eye samples
	Uveitis kit	Numbers of kits for ulveitis
Hygiena	Hygiena	Numbers of Legionella isolated from water
		Numbers of fibreoptic and endoscope
		Numbers of other liquids
		Numbers of surfaces, hoods, drinking water and pools
		Numbers of Amoeba from dental chairs
		Numbers of non-Amoeba from dental chairs
		Numbers of nasal S.aureus
		Numbers of nasal S.aureus resistant to mupirocin
Pneumonia	Total, bronchoalveolar fluid and whooping cough	Total numbers of respiratory samples
		Total numbers of samples treated in bacteriology
		Numbers of bronchoalveolar fluid
		Numbers of S.aureus
		Numbers of P. aeruginosa
		Numbers of K. pneumoniae
		Numbers of other
		Numbers of B. pertussis PCR
		Numbers of Mycoplasma pneumoniae PCR
	Others	Total numbers of samples treated in bacteriology
		Numbers of pleural fluid
		Numbers of special cultures
		Numbers of amoebae
		Numbers of Legionella spp.
		Numbers of urinary Legionella
		Numbers of urinary pneumococcal
		Numbers of amoebae
	Pneumonia kit	Numbers of kits for pneumonia
	Bacterial and virological serology	Total numbers of samples treated in virology
		Numbers of respiratory syncytial virus
		Numbers of Metapneumovirus
		Numberss of parainfluenza virus 1, 2 3
		Numbers of Adenovirus
		Numbers of flu
		Numbers of respiratory viruses
		Numbers of C.pneumoniae serology
		Numbers of C. psitacci serology
		Numbers of L. pneumophila serology
		Numbers of M. pneumoniae serology
National Reference Center Rickettsia	Serology	Numbers of patients positive to Bartonella
		Numbers of known cat scratch disease
		Numbers of new cat scratch disease
		Numbers of known endocarditis_Bartonella
		Numbers of new endocarditis_Bartonella
		Numbers B.quintana found in homeless (known cases)
		Numbers B.quintana found in homeless (new cases)
		Numbers of tularemia
		Total Rickettsia's unit numbers
		Numbers of scars from Q fever
		Numbers of patients positive to Q fever
		Numbers of known Q fever cases
		Numbers of new acute Q fever _France
		Numbers of persistent Q fever _France
		Numbers of new acute Q fever _Foreign
		Numbers of persistent Q fever _Foreign
		Numbers of positives to Rickettsia
		Numbers of known Rickettsia cases_France
		Numbers of new Rickettsia_France
		Numbers of known Rickettsia cases_Foreign
		Numbers of new Rickettsia cases_Foreign
	PCR	Numbers of patients positive to Bartonella
		Numbers of known cat scratch disease
		Numbers of new cat scratch disease
		Numbers of known endocarditis_Bartonella
		Numbers of new endocarditis_Bartonella
		Numbers B.quintana found in homeless (known cases)
		Numbers B.quintana found in homeless (new cases)
		Numbers of patients positive to T. whipplei
		Numbers of known cases positive to T. whipplei
		Numbers of new cases positive to T. whipplei
		Numbers of Francisella tularensis
		Total Rickettsia's unit numbers of performed PCR
		Numbers of patients positives to C.burnetii
		Numbers of C.burnetii known cases
		Numbers of new acute Q fever _France
		Numbers of persistent Q fever _France
		Numbers of new acute Q fever _Foreign
		Numbers of persistent Q fever _Foreign
		Numbers of patients positive to Rickettsia
		Numbers of known Rickettsia cases_France
		Numbers of new Rickettsia_France
		Numbers of known Rickettsia cases_Foreign
		Numbers of new Rickettsia cases_Foreign
Diarrhea	Bacteriology and virology	Total numbers of samples treated in bacteriology and virology
		Total numbers of samples treated in bacteriology
		Total numbers of samples treated in virology
		Total numbers of Salmonella
		Total numbers of K. oxytoca
		Total numbers of A. hydrophila
		Total numbers of L.monocytogenes
		Total numbers of other bacteria species
		Numbers of C.difficile toxins
		Numbers of Rotavirus agglutination
		Numbers of Adenovirus agglutination
		Numbers of samples treated using electron microscopy
		Numbers of Calicivirus PCR
		Numbers of co-infections
Viral serology	Viral serology herpes virus	Numbers of primary infection - Epstein-Barr virus
		Numbers of infectious mononucleosis tests
		Numbers of primary infection - Cytomegalovirus
		Numbers of primary infection - Herpes simplex virus
		Numbers of primary infection - Varicella-zoster virus
	Other serology	Numbers of old infections - Mumps
		Numbers of primary infections - Mumps
		Numbers of old infections - Measles
		Numbers of primary infections - Measles
		Numbers of old infections - Rubella
		Numbers of primary infections - Rubella
		Numbers of old infections - B19 Parvovirus
		Numbers of primary infections - B19 Parvovirus
	Viral culture - direct diagnostic - Cytomegalovirus antigen/viremia	Numbers of Cytomegalovirus antigenemia
		Numbers of Cytomegalovirus rapid culture
		Total numbers from P3
		Numbers of Herpes simplex virus
		Numbers of Adenovirus
		Numbers of Enterovirus
		Numbers of other virus
		Numbers of direct exams _ HSV
		Numbers of direct exams _ VZV
Viral Polymerase Chain Reaction	Polymerase Chain Reaction on DNA viruses	Numbers of Herpes simplex virus
		Numbers of Varicella-zoster virus
		Numbers of Cytomegalovirus
		Numbers of Human herpesvirus type 6
		Numbers of Human herpesvirus type 8
		Numbers of John Cunningham virus
		Numbers of BK virus
		Numbers of Adenovirus
		Number of Parvovirus B19
	Polymerase Chain Reaction on RNA viruses	Numbers of Enterovirus
		Numbers of Toscana virus
		Numbers of West Nile Virus
		Numbers of Lymphocytic choriomeningitis
		Numbers of dengue
		Numbers of chikungunya
		Numbers of flavivirus
		Numbers of Respiratory Syncytial Virus
		Numbers of metapneumovirus
		Numbers of flu type A
		Numbers of H1N1 flu
		Numbers of flu type B
		Numbers of Rhinovirus
		Numbers of Parainfluenzae
		Numbers of Calicivirus
		Numbers of Mumps
		Numbers of Measles
Viral gepatitis and bacterial serologies other than for sexually transmitted infections	A and E Hepatitis (HAV and HEV)	Total numbers of immunoglobulin_HAV
		Numbers of HAV immunoglobulin M
		Numbers of HEV immunoglobulin_IgG+/IgM-
		Numbers of HEV immunoglobulin_IgG+/IgM+
		Numbers of HEV PCR performed on serum - autochtonous
		Numbers of HEV PCR performed on serum - imported
		Total numbers of immunoglobulin_HDV
		Numbers of HDV immunoglobulin M
	Other bacterial serology	Numbers of Brucella
		Numbers of Leptospira
		Numbers of positive cases of Lyme disease found using enzyme-linked immunosorbent assay (ELISA method)
		Numbers of positive cases of Lyme disease found (Western blot method)
		Numbers of antistreptolysin O
		Numbers of antistreptodornase
